# Supplementary material for: Identification of the Wallenda JNKKK as an Alk suppressor reveals increased competitiveness of Alk-expressing cells
Source: Sci Rep. 2020 Sep 11;10:14954. doi: 10.1038/s41598-020-70890-6 (PMC7486895; doi:10.1038/s41598-020-70890-6)
Supplement: Supplementary file 6 — Supplementary Table 1. [file 41598_2020_70890_MOESM6_ESM.xlsx]

## Sheet: A. DrosDel Alk modifier screen
DrosDel Dfs (355, May 2018)	Stock Nr	Seq coordinates or Cyto bands	Cytological Location	Loci modifying (Cytological Location)	Alleles tested (#stock number)	Comments		Color coding key for Table S1A:
								Lethal/No unbalanced progeny
								Suppression of the sevEP>Alk/+ phenotype
								Other modification of the sevEP>Alk/+ phenotype
								Deficiency not included in current version of the Deficiency kit
Df(1)ED6396	9052	X:493529;X:523630 (Df)	1B5;1B8 (Df)
Df(1)ED6443	9053	X:656023;X:1026707 (Df)	1B14;1E1 (Df)
Df(1)ED404	8030	X:934942;X:1135445 (Df)	1D2;1E3 (Df)
Df(1)ED6521	9281	X:1135273;X:1353976 (Df)	1E3;1F4 (Df)
Df(1)ED6565	9299	X:1894112;X:2317631 (Df)	2B14;2F5 (Df)
Df(1)ED409	8950	X:2042227;X:2317631 (Df)	2C7;2F5 (Df)
Df(1)ED6574	9054	X:2184630;X:2387766 (Df)	2E1;3A2 (Df)
Df(1)ED11354	9345	X:2325942;X:2517801 (Df)	2F6;3A4 (Df)
Df(1)ED411	8031	X:2469859;X:2642686 (Df)	3A3;3A8 (Df)
Df(1)ED6579	9518	X:2589210;X:2642686 (Df)	3A6;3A8 (Df)			enhanced necrosis
Df(1)ED6584	9348	X:2636213;X:2685435 (Df)	3A8;3B1 (Df)
Df(1)ED6630	8948	X:2685540;X:3036910 (Df)	3B1;3C5 (Df)
Df(1)ED6712	9169	X:3432535;X:3789615 (Df)	3D3;3F1 (Df)
Df(1)ED6716	24145	X:3799196;X:4204584 (Df)	3F2;4B3 (Df)
Df(1)ED6720	9055	X:4204351;X:4544753 (Df)	4B3;4C7 (Df)
Df(1)ED6727	8956	X:4325174;X:4911061 (Df)	4B6;4D5 (Df)
Df(1)ED6802	8949	X:5679980;X:5965880 (Df)	5A12;5D1 (Df)
Df(1)ED418	8032	X:5901689;X:6279401 (Df)	5C7;5E4 (Df)
Df(1)ED6829	8947	X:5901976;X:6353095 (Df)	5C7;5F3 (Df)
Df(1)ED6878	9625	X:6759293;X:6862948 (Df)	6C12;6D8 (Df)
Df(1)ED6906	8955	X:7195084;X:7405806 (Df)	7A3;7B2 (Df)
Df(1)ED6957	8033	X:8891795;X:9135037 (Df)	8B6;8C13 (Df)
Df(1)ED6989	9056	X:9686653;X:10070473 (Df)	8F9;9B1 (Df)
Df(1)ED6991	37535	X:9686653;X:10211524 (Df)	8F9;9B4 (Df)
Df(1)ED7005	9153	X:10071922;X:10585431 (Df)	9B1;9D3 (Df)
Df(1)ED7042	no	X:10546870;X:10806895 (Df)	9D3;9F3 (Df)
Df(1)ED429	8034	X:10546864;X:10585431 (Df)	9D3;9D3 (Df)
Df(1)ED7010	9057	X:10546870;X:10629307 (Df)	9D3;9D4 (Df)
Df(1)ED7067	9154	X:11390038;X:11600997 (Df)	10B8;10C10 (Df)
Df(1)ED7147	9171	X:11714383;X:12004800 (Df)	10D6;11A1 (Df)
Df(1)ED7153	8953	X:12007087;X:12567460 (Df)	11A1;11B1 (Df)
Df(1)ED7161	9217	X:12007087;X:12750866 (Df)	11A1;11B14 (Df)
Df(1)ED7165	9058	X:12752602;X:13138948 (Df)	11B15;11E1 (Df)
Df(1)ED7170	8898	X:12752602;X:13277326 (Df)	11B15;11E8 (Df)
Df(1)ED7220	no	X:13257197;X:13822321 (Df)	11E8;12C6 (Df)
Df(1)ED7217	8952	X:13642083;X:13822321 (Df)	12A9;12C6 (Df)
Df(1)ED7225	24146	X:13784406;X:14322206 (Df)	12C4;12E8 (Df)
Df(1)ED7229	9352	X:14222234;X:14653944 (Df)	12E5;12F2 (Df)
Df(1)ED7261	9218	X:14653809;X:14839412 (Df)	12F2;12F5 (Df)
Df(1)ED7265	9414	X:14826069;X:15007907 (Df)	12F4;13A5 (Df)
Df(1)ED7289	29732	X:15024777;X:15125750 (Df)	13A5;13A12 (Df)
Df(1)ED7294	8035	X:15175415;X:15450298 (Df)	13B1;13C3 (Df)
Df(1)ED7331	9219	X:15450255;X:15813523 (Df)	13C3;13F1 (Df)
Df(1)ED7344	9220	X:15626447;X:15868141 (Df)	13E1;13F17 (Df)
Df(1)ED7355	8899	X:16091487;X:16278417 (Df)	14A8;14B7 (Df)
Df(1)ED7364	32529	X:16091487;X:16446945 (Df)	14A8;14C6 (Df)
Df(1)ED7374	8954	X:16695187;X:17107632 (Df)	15A1;15E3 (Df)
Df(1)ED13478	29733	X:18085406;X:18102011 (Df)	16F6;16F7 (Df)
Df(1)ED447	8036	X:18506941;X:18863737 (Df)	17C1;17F1 (Df)
Df(1)ED7413	8037	X:18657253;X:18863737 (Df)	17D1;17F1 (Df)
Df(1)ED7424	9350	X:18657253;X:19298773 (Df)	17D1;18C1 (Df)
Df(1)ED7441	8951	X:19153633;X:19322107 (Df)	18A3;18C2 (Df)
Df(1)ED7452	38466	X:19480326;X:19498289 (Df)	18C7;18C8 (Df)
Df(1)ED7620	9059	X:19637264;X:19887127 (Df)	18D10;19A2 (Df)
Df(1)ED7635	9351	X:19887155;X:20165869 (Df)	19A2;19C1 (Df)
Df(1)ED7664	9172	X:21123629;X:21374005 (Df)	19F1;19F6 (Df)
Df(1)ED12432	9156	X:22559526;X:22657384 (Df)	20C3;20D2 (Df)
Df(1)ED14021	9346	X:22559526;X:22880441 (Df)	20C3;20F1 (Df)
Df(2L)ED50001	24626	2Lt;2L:72671 (Df)	2Lt;21B1 (Df)
Df(2L)ED5878	9353	2L:67365;2L:161120 (Df)	21B1;21B3 (Df)
Df(2L)ED2809	9180	2L:67365;2L:72671 (Df)	21B1;21B1 (Df)
Df(2L)ED929	9193	2L:142636;2L:161120 (Df)	21B3;21B3 (Df)
Df(2L)ED19	8901	2L:159063;2L:285763 (Df)	21B3;21B7 (Df)	split ends (21B3-21B4)	spen[1401] (#5808)
Df(2L)ED21	9177	2L:160605;2L:285763 (Df)	21B3;21B7 (Df)		spen[16H1] (#5809)
Df(2L)ED33	9184	2L:480873;2L:490448 (Df)	21D1;21D2 (Df)
Df(2L)ED40	9188	2L:480873;2L:490853 (Df)	21D1;21D2 (Df)
Df(2L)ED62	8937	2L:480873;2L:826788 (Df)	21D1;21E2 (Df)
Df(2L)ED94	8908	2L:568095;2L:1036969 (Df)	21E2;21E3 (Df)			enhanced necrosis
Df(2L)ED49	9190	2L:568095;2L:587983 (Df)	21E2;21E2 (Df)
Df(2L)ED80	9191	2L:568095;2L:850645 (Df)	21E2;21E2 (Df)
Df(2L)ED87	8677	2L:568095;2L:852827 (Df)	21E2;21E2 (Df)
Df(2L)ED7733	150199	2L:852854;2L:1119139 (Df)	21E2;21F1 (Df)	Star (21E4)	S[IIN] (#2772)
Df(2L)ED105	24118	2L:852854;2L:1420528 (Df)	21E2;22A1 (Df)		S[2], S[54]
Df(2L)ED104	150059	2L:1119190;2L:1420528 (Df)	21F1;22A1 (Df)
Df(2L)ED108	24629	2L:1119134;2L:1420528 (Df)	21F1;22A1 (Df)
Df(2L)ED7762	24119	2L:1657408;2L:2197121 (Df)	22A6;22D1 (Df)
Df(2L)ED110	150062	2L:1737465;2L:2178785 (Df)	22B2;22D1 (Df)
Df(2L)ED125	24120	2L:1737465;2L:2222091 (Df)	22B2;22D4 (Df)
Df(2L)ED123	150070	2L:1985930;2L:2222091 (Df)	22B8;22D4 (Df)
Df(2L)ED136	9176	2L:2492935;2L:2753125 (Df)	22F4;23A3 (Df)
Df(2L)ED134	8900	2L:2494095;2L:2753125 (Df)	22F4;23A3 (Df)
Df(2L)ED216	150492	2L:2873954;2L:3055846 (Df)	23B8;23C5 (Df)	lilli (23C1-23C3)	lilli[A17-2] (#5726)
Df(2L)ED206	8038	2L:2873954;2L:3055717 (Df)	23B8;23C5 (Df)		lilli[XS407] (#30716)
Df(2L)ED4651	8904	2L:2873954;2L:3478331 (Df)	23B8;23F3 (Df)
Df(2L)ED198	150491	2L:2999254;2L:3055717 (Df)	23C4;23C5 (Df)	Thor (23C4-23F3)	Thor[2] (#9559)	No suppressor identified. Reduction of Thor induces lethality.
Df(2L)ED4559	24121	2L:2999254;2L:3478331 (Df)	23C4;23F3 (Df)
Df(2L)ED243	24122	2L:3632218;2L:3656901 (Df)	24A2;24A4 (Df)
Df(2L)ED247	24123	2L:3632218;2L:3771177 (Df)	24A2;24C3 (Df)
Df(2L)ED250	9270	2L:4477085;2L:4821294 (Df)	24F4;25A7 (Df)	Taf12L (25A3)	Taf12L[KG00946] (#14393)
Df(2L)ED7853	24124	2L:4701129;2L:5000402 (Df)	25A3;25B10 (Df)
Df(2L)ED12487	150215	2L:5055158;2L:5659293 (Df)	25C3;25F2 (Df)
Df(2L)ED273	150383	2L:5658629;2L:5800196 (Df)	25F2;25F5 (Df)
Df(2L)ED270	8039	2L:5658629;2L:5800196 (Df)	25F2;25F5 (Df)
Df(2L)ED279	9271	2L:5658629;2L:5907456 (Df)	25F2;26A1 (Df)
Df(2L)ED284	8040	2L:5658629;2L:5943962 (Df)	25F2;26A3 (Df)
Df(2L)ED320	8902	2L:5658629;2L:5999643 (Df)	25F2;26B2 (Df)			enhanced necrosis
					rau[f04153]* (#18736)	*Other rau alleles tested negatively
Df(2L)ED334	9343	2L:5658629;2L:5999667 (Df)	25F2;26B2 (Df)		Df(2L)Exel7024** (#7799)	**Df(2L)Exel7024 does not cover rau
Df(2L)ED347	9272	2L:5801918;2L:6082374 (Df)	25F5;26B5 (Df)
Df(2L)ED280	9179	2L:5801930;2L:5907456 (Df)	25F5;26A1 (Df)
Df(2L)ED285	9181	2L:5801930;2L:5943962 (Df)	25F5;26A3 (Df)
Df(2L)ED292	9182	2L:5801930;2L:5981009 (Df)	25F5;26B2 (Df)
Df(2L)ED299	9183	2L:5980272;2L:5982466 (Df)	26B1;26B2 (Df)
Df(2L)ED354	9187	2L:5980272;2L:6083233 (Df)	26B1;26B5 (Df)
Df(2L)ED385	9341	2L:5980272;2L:6465772 (Df)	26B1;26D7 (Df)
Df(2L)ED343	9185	2L:6000124;2L:6082374 (Df)	26B2;26B5 (Df)
Df(2L)ED353	9186	2L:6000124;2L:6083233 (Df)	26B2;26B5 (Df)
Df(2L)ED375	150288	2L:16685279;2L:16791526 (Df)	26B2;26D1 (Df)
Df(2L)ED384	9297	2L:6000124;2L:6465772 (Df)	26B2;26D7 (Df)
Df(2L)ED369	8903	2L:6339087;2L:6411333 (Df)	26C3;26D1 (Df)
Df(2L)ED6569	8940	2L:6709099;2L:6921292 (Df)	27A1;27C4 (Df)
Df(2L)ED7007	8936	2L:6709099;2L:6963808 (Df)	27A1;27C7 (Df)
Df(2L)ED441	24652	2L:6709099;2L:7084679 (Df)	27A1;27E1 (Df)
Df(2L)ED489	24127	2L:7204186;2L:7576637 (Df)	27E4;28B1 (Df)
Df(2L)ED479	9189	2L:7423266;2L:7576637 (Df)	27F4;28B1 (Df)
Df(2L)ED499	9274	2L:7423765;2L:7800182 (Df)	27F4;28C4 (Df)
Df(2L)ED475	9273	2L:7423915;2L:7576637 (Df)	27F4;28B1 (Df)
Df(2L)ED501	24128	2L:7423926;2L:7800182 (Df)	27F4;28C4 (Df)
Df(2L)ED508	8944	2L:7576630;2L:7800182 (Df)	28B1;28C4 (Df)
Df(2L)ED12527	24129	2L:7790592;2L:7994263 (Df)	28C4;28D3 (Df)
Df(2L)ED548	24130	2L:8071601;2L:8163068 (Df)	28E1;28E9 (Df)
Df(2L)ED606	no	2L:8071564;2L:8419818 (Df)	28E1;29C3 (Df)
Df(2L)ED578	24131	2L:8205159;2L:8308225 (Df)	28F1;29A3 (Df)
Df(2L)ED629	24132	2L:8382851;2L:8700124 (Df)	29B4;29E4 (Df)
Df(2L)ED630	150392	2L:8421297;2L:8700124 (Df)	29C3;29E4 (Df)
Df(2L)ED623	8930	2L:8403564;2L:8700124 (Df)	29C1;29E4 (Df)
Df(2L)ED632	26659	2L:8543972;2L:8700124 (Df)	29E1;29E4 (Df)
Df(2L)ED647	8678	2L:8543972;2L:8958148 (Df)	29E1;29F5 (Df)
Df(2L)ED678	8906	2L:8958155;2L:9581740 (Df)	29F5;30B12 (Df)
Df(2L)ED680	9342	2L:9205076;2L:9581740 (Df)	30A4;30B12 (Df)
Df(2L)ED690	24133	2L:9437469;2L:9918174 (Df)	30B3;30E4 (Df)
Df(2L)ED695	8041	2L:9699225;2L:9918192 (Df)	30C5;30E4 (Df)
Df(2L)ED700	8042	2L:9897524;2L:9918192 (Df)	30E1;30E4 (Df)
Df(2L)ED737	150520	2L:10220877;2L:10321975 (Df)	31B1;31D7 (Df)
Df(2L)ED729	24134	2L:10220877;2L:10321777 (Df)	31B1;31D7 (Df)
Df(2L)ED748	no	2L:10247014;2L:10732704 (Df)	31B1;32A5 (Df)
Df(2L)ED8142	24135	2L:10413461;2L:10684679 (Df)	31E1;32A4 (Df)
Df(2L)ED746	8043	2L:10506773;2L:10732704 (Df)	31F4;32A5 (Df)
Df(2L)ED761	24109	2L:11808835;2L:12436439 (Df)	33A2;33E5 (Df)
Df(2L)ED760	150098	2L:12010010;2L:12436439 (Df)	33B8;33E5 (Df)
Df(2L)ED775	8907	2L:12010010;2L:12975028 (Df)	33B8;34A3 (Df)	bunched (33E5-33E9)	bun[KG07772] (#14655)
Df(2L)ED758	150097	2L:12055953;2L:12423424 (Df)	33C1;33E4 (Df)
Df(2L)ED776	7418	2L:12434538;2L:12975028 (Df)	33E4;34A3 (Df)	bunched (33E5-33E9)	l(2)SH2004*
Df(2L)ED780	150103	2L:12434538;2L:13165545 (Df)	33E4;34A7 (Df)			*intronic instertion in bun
Df(2L)ED777	7419	2L:12484452;2L:12975028 (Df)	33E7;34A3 (Df)
Df(2L)ED769	150100	2L:12545800;2L:12822841 (Df)	33E9;34A1 (Df)
Df(2L)ED773	7416	2L:12545800;2L:12975028 (Df)	33E9;34A3 (Df)
Df(2L)ED778	7420	2L:12545800;2L:13165545 (Df)	33E9;34A7 (Df)
Df(2L)ED774	7417	2L:12974345;2L:12975028 (Df)	34A3;34A3 (Df)
Df(2L)ED779	24110	2L:12974345;2L:13165545 (Df)	34A3;34A7 (Df)
Df(2L)ED784	7421	2L:13004448;2L:13332060 (Df)	34A4;34B6 (Df)
Df(2L)ED8185	24111	2L:13878181;2L:14334190 (Df)	34E1;35A4 (Df)
Df(2L)ED8186	25164	2L:13934848;2L:14334190 (Df)	34E4;35A4 (Df)
Df(2L)ED793	9061	2L:13934848;2L:14689337 (Df)	34E4;35B4 (Df)
Df(2L)ED800	9192	2L:14490575;2L:15332688 (Df)	35B2;35D1 (Df)	TFIIS (35B10)	TFIIS[2] (#3899)
Df(2L)ED3	6963	2L:14490575;2L:15333760 (Df)	35B2;35D1 (Df)
Df(2L)ED1004	25163	2L:15061074;2L:15333766 (Df)	35B10;35D1 (Df)			slight suppression and black spots
Df(2L)ED1054	24112	2L:15061074;2L:15762784 (Df)	35B10;35D4 (Df)
Df(2L)ED1056	150307	2L:15478659;2L:15762784 (Df)	35D2;35D4 (Df)
Df(2L)ED1092	150308	2L:16350236;2L:16680071 (Df)	35F12;36A10 (Df)
Df(2L)ED1102	24113	2L:16350236;2L:16684883 (Df)	35F12;36A10 (Df)
Df(2L)ED1109	8945	2L:16520606;2L:16685396 (Df)	36A3;36A10 (Df)
Df(2L)ED1143	150504	2L:16685279;2L:16791526 (Df)	36A10;36B1 (Df)
Df(2L)ED1161	24114	2L:16685279;2L:17473293 (Df)	36A10;36C9 (Df)
Df(2L)ED1158	150106	2L:16791519;2L:17450371 (Df)	36B1;36C9 (Df)
Df(2L)ED1183	150314	2L:18151698;2L:18617251 (Df)	36E6;36F7 (Df)	MESR3 (36F7-36F9)	MESR3[EP2221] (#17034)	EP-insertion, potential misexpression line
Df(2L)ED1196	24115	2L:18151698;2L:18823590 (Df)	36E6;37B1 (Df)
Df(2L)ED1203	8935	2L:18617225;2L:19158447 (Df)	36F7;37C5 (Df)
Df(2L)ED1202	24466	2L:18823499;2L:19158447 (Df)	37B1;37C5 (Df)
Df(2L)ED1200	9173	2L:19003398;2L:19158447 (Df)	37B9;37C5 (Df)
Df(2L)ED1226	9288	2L:19003398;2L:19464056 (Df)	37B9;37E3 (Df)
Df(2L) ED1213	no	2L:19009255;2L:19158618 (Df)	37B9;37C5 (Df)
Df(2L)ED1231	9174	2L:19158440;2L:19464056 (Df)	37C5;37E3 (Df)			enhanced necrosis
Df(2L)ED1272	24116	2L:19158440;2L:19753324 (Df)	37C5;38A2 (Df)
Df(2L)ED1303	8679	2L:19517610;2L:20382385 (Df)	37E5;38C6 (Df)
Df(2L)ED1305	9222	2L:20085397;2L:20382385 (Df)	38B4;38C6 (Df)
Df(2L)ED1315	9269	2L:20085397;2L:20917519 (Df)	38B4;38F5 (Df)
Df(2L)ED1317	9175	2L:20638580;2L:20917519 (Df)	38D1;38F5 (Df)
Df(2L)ED1378	9682	2L:20823195;2L:21397328 (Df)	38F1;39D2 (Df)	Nhe2 (39A2-39A3),	Nhe2[KG03334] (#14088)
Df(2L)ED1455	150509	2L:21052126;2L:21657677 (Df)	39A1;39E3 (Df)	Ret (39B1) &	Ret[MI07200] (#43099)
Df(2L)ED1473	9266	2L:21250892;2L:21828548 (Df)	39B4;40A5 (Df)	steppke (40A1-40A2)	step[K08110] (#10770)
Df(2L)ED1462	150122	2L:21250892;2L:21657677 (Df)	39B4; 39E3 (Df)
Df(2L)ED1454	9357	2L:21629316;2L:21657677 (Df)	39E3;39E3 (Df)			Viable deficiency
Df(2L)ED1466	9340	2L:21629316;2L:21828548 (Df)	39E3;40A5 (Df)	steppke (40A1-40A2)	step[G09493] (#14985)
Df(2R)ED1484	9683	2R:5893637;2R:6245428 (Df)	42A2;42A14 (Df)		EcR[M554fs]* (#4894)	*suppresses, affects all EcR isoforms
Df(2R)ED1482	23228	2R:6035623;2R:6132110 (Df)	42A8;42A11 (Df)
Df(2R)ED1552	8044	2R:6132014;2R:6740696 (Df)	42A11;42C7 (Df)	EcR (42A9-42A12)
					EcR[Q50st]** (#4895)	**induces lethality, affects two isoforms (EcR-PB & EcR-PG)
Df(2R)ED1612	8045	2R:6220532;2R:7049672 (Df)	42A13;42E6 (Df)
Df(2R)ED1618	8939	2R:6669087;2R:7187225 (Df)	42C4;43A1 (Df)
Df(2R)ED1673	9062	2R:6985802;2R:7533553 (Df)	42E1;43D3 (Df)	sine oculis (43B3-43C1)	so[1] (#401)
Df(2R)ED1715	8931	2R:7326951;2R:7916923 (Df)	43A4;43F1 (Df)	sine oculis (43B3-43C1)	so[3] (#8874)
Df(2R)ED1725	8941	2R:7613924;2R:8156045 (Df)	43E4;44B5 (Df)
Df(2R)ED1735	9275	2R:7962149;2R:8600451 (Df)	43F8;44D4 (Df)
Df(2R)ED1742	9276	2R:8174168;2R:8724129 (Df)	44B8;44E3 (Df)
Df(2R)ED1770	9157	2R:8655629;2R:9207541 (Df)	44D5;45B4 (Df)
Df(2R)ED1791	9063	2R:8922730;2R:9553252 (Df)	44F7;45F1 (Df)
Df(2R)ED2098	9277	2R:10416861;2R:10899206 (Df)	47A7;47C6 (Df)
Df(2R)ED2076	8909	2R:10476784;2R:10819986 (Df)	47A10;47C1 (Df)
Df(2R)ED2155	9344	2R:10894096;2R:11397442 (Df)	47C6;47F8 (Df)
Df(2R)ED2219	8910	2R:11197412;2R:11665391 (Df)	47D6;48B6 (Df)
Df(2R)ED2222	8911	2R:11452980;2R:11665391 (Df)	47F13;48B6 (Df)
Df(2R)ED2247	8912	2R:11600106;2R:11988720 (Df)	48A3;48D5 (Df)
Df(2R)ED2308	9268	2R:12780370;2R:12996984 (Df)	49C3;49E7 (Df)
Df(2R)ED2311	150225	2R:12946341;2R:13223791 (Df)	49E4;49F10 (Df)
Df(2R)ED2344	no	2R:13430748;2R:14001024 (Df)	50A7:50D1 (Df)
Df(2R)ED2354	8913	2R:14259045;2R:14574557 (Df)	50E6;51B1 (Df)	asx (51A5-51C1)	asx[XF23] (#6041)
Df(2R)ED2423	150226	2R:14852987;2R:15373172 (Df)	51C5;51F11 (Df)		asx[xen-72-3] (#2290)
Df(2R)ED2426	9064	2R:15128808;2R:15610824 (Df)	51E2;52B1 (Df)
Df(2R)ED2436	150035	2R:15373060;2R:16000299 (Df)	51F11;52D11 (Df)
Df(2R)ED2457	8915	2R:16000309;2R:16130157 (Df)	52D11;52E7 (Df)
Df(2R)ED2487	29661	2R:16124934;2R:16386412 (Df)	52E6;53C4 (Df)
Df(2R)ED2736	no	2R:16521314;2R:17097299 (Df)	53C7;53F8 (Df)
Df(2R)ED3181	9213	2R:16583949;2R:17108817 (Df)	53C9;53F10 (Df)			enhanced necrosis
Df(2R)ED2748	150228	2R:16828621;2R:17097303 (Df)	53D11;53F8 (Df)
Df(2R)ED2747	9278	2R:16829073;2R:17097303 (Df)	53D11;53F8 (Df)
Df(2R)ED2751	8916	2R:16857171;2R:17097303 (Df)	53D14;53F8 (Df)
Df(2R)ED1	6916	2R:17026727;2R:17097322 (Df)	53E4;53F8 (Df)
Df(2R)ED3385	38465	2R:17548240;2R:17665777 (Df)	54C3;54D4 (Df)
Df(2R)ED3610	9066	2R:17850905;2R:18412033 (Df)	54F1;55C8 (Df)	Mapmodulin(54F4)	Mapmodulin[GD11765] (#v49385)
Df(2R)ED3636	9413	2R:18140745;2R:18639268 (Df)	55B8;55E3 (Df)
Df(2R)ED3683	8918	2R:18288869;2R:19228991 (Df)	55C2;56C4 (Df)
Df(2R)ED3728	9067	2R:19462450;2R:19726747 (Df)	56D10;56E2 (Df)
Df(2R)ED3791	9267	2R:20698411;2R:21250981 (Df)	57B1;57D4 (Df)
Df(2R)ED3923	8942	2R:21646614;2R:21714184 (Df)	57F6;57F10 (Df)
Df(2R)ED3943	64118	2R:21713356;2R:22402079 (Df)	57F10;58D4 (Df)
Df(2R)ED3952	9223	2R:22127471;2R:22514145 (Df)	58B10;58E5 (Df)
Df(2R)ED4061	9068	2R:24402587;2R:24673201 (Df)	60C8;60D13 (Df)
Df(2R)ED4065	9069	2R:24402666;2R:24942839 (Df)	60C8;60E8 (Df)
Df(2R)ED4071	24117	2R:24402666;2R:24942839 (Df)	60C8;60E8 (Df)
Df(2R)ED50004	24758	2R:25225828;2R:25255319-25286936 (Df)	60F5;2Rt (Df)
Df(3L)ED50002	24627	3Lt;3L:128631 (Df)	3Lt;61B1 (Df)
Df(3L)ED4079	8046	3L:40319;3L:131780 (Df)	61A5;61B1 (Df)
Df(3L)ED201	8047	3L:123924;3L:347941 (Df)	61B1;61C1 (Df)
Df(3L)ED4177	8048	3L:319846;3L:1035182 (Df)	61C1;61E2 (Df)
Df(3L)ED4191	no	3L:544273;3L:1478937 (Df)	61C3;62A2 (Df)
Df(3L)ED4196	8050	3L:639583;3L:1478937 (Df)	61C7;62A2 (Df)
Df(3L)ED202	8051	3L:738739;3L:1336381 (Df)	61C9;61F7 (Df)
Df(3L)ED4238	8052	3L:738739;3L:1546931 (Df)	61C9;62A4 (Df)
Df(3L)ED207	8053	3L:738739;3L:1568108 (Df)	61C9;62A6 (Df)
Df(3L)ED4256	8054	3L:1546104;3L:1586663 (Df)	62A3;62A6 (Df)
Df(3L)ED4284	8056	3L:1795442;3L:1963552 (Df)	62B4;62B12 (Df)
Df(3L)ED4287	8096	3L:1795442;3L:2551761 (Df)	62B4;62E5 (Df)	ecd (62D4)	ecd[1] (#218)
Df(3L)ED4288	8057	3L:3070827;3L:3149091 (Df)	63A6;63B7 (Df)
Df(3L)ED4293	8058	3L:3226338;3L:3250564 (Df)	63C1;63C1 (Df)
Df(3L)ED208	8059	3L:3249148;3L:3893148 (Df)	63C1;63F5 (Df)
Df(3L)ED4341	8060	3L:3905091;3L:4542236 (Df)	63F6;64B9 (Df)	TFIIEbeta (64A12)	TfIIEb[00364] (#17849)
Df(3L)ED4342	8062	3L:4277987;3L:4625372 (Df)	64A12;64B12 (Df)
Df(3L)ED210	8061	3L:4544234;3L:5355342 (Df)	64B9;64C13 (Df)
Df(3L)ED211	8063	3L:6218135;3L:6552759 (Df)	65A9;65B4 (Df)
Df(3L)ED212	150518	3L:6218653;3L:6964741 (Df)	65A9;65D5 (Df)
				nemo (66A22-66B3), moleskin (66B6)	nmo[P1] (#27897)
Df(3L)ED4408	8065	3L:7979107;3L:8299574 (Df)	66A22;66C5 (Df)		msk[B185] (#16162)
					msk[5] (#23879)
Df(3L)ED4414	8702	3L:8745326;3L:8978987 (Df)	66D12;66E6 (Df)
Df(3L)ED4421	8066	3L:8745326;3L:9384075 (Df)	66D12;67B3 (Df)
Df(3L)ED4415	9194	3L:8765971;3L:8978987 (Df)	66D12;66E6 (Df)
Df(3L)ED4413	9070	3L:8766432;3L:8978987 (Df)	66D12;66E6 (Df)
Df(3L)ED4416	9221	3L:8827479;3L:9349624 (Df)	66E1;67B1 (Df)
Df(3L)ED4457	9355	3L:10363951;3L:11125809 (Df)	67E2;68A7 (Df)
Df(3L)ED4470	8068	3L:11096989;3L:11833230 (Df)	68A6;68E1 (Df)	TFIIEalpha (68D2)	TFIIEa[e0382] (#17949)
Df(3L)ED4475	8069	3L:11587040;3L:12408601 (Df)	68C13;69B4 (Df)	CycA (68E1)	CycA[C8LR1] (#6627)
Df(3L)ED4483	8070	3L:12277220;3L:12693214 (Df)	69A5;69D3 (Df)
Df(3L)ED215	8071	3L:12417553;3L:12504298 (Df)	69B5;69C4 (Df)
Df(3L)ED4486	8072	3L:12514419;3L:13032485 (Df)	69C4;69F6 (Df)
Df(3L)ED4502	8097	3L:13227765;3L:13993551 (Df)	70A3;70C10 (Df)
Df(3L)ED4543	8073	3L:13935225;3L:14758040 (Df)	70C6;70F4 (Df)
Df(3L)ED4515	9071	3L:13939172;3L:14037032 (Df)	70C6;70C15 (Df)
Df(3L)ED4529	9073	3L:13939172;3L:14077023 (Df)	70C6;70D2 (Df)
Df(3L)ED4536	9214	3L:14002761;3L:14205324 (Df)	70C11;70D3 (Df)
Df(3L)ED4528	9072	3L:14037041;3L:14077023 (Df)	70C15;70D2 (Df)
Df(3L)ED4534	9074	3L:14037041;3L:14193694 (Df)	70C15;70D3 (Df)
Df(3L)ED217	8074	3L:14758070;3L:15589096 (Df)	70F4;71E1 (Df)
Df(3L)ED218	8075	3L:15014068;3L:15589096 (Df)	71B1;71E1 (Df)
Df(3L)ED220	8077	3L:16087484;3L:16411677 (Df)	72D4;72F1 (Df)	taf4 (72D7-72D8)	Taf4[1A4] (#32666)
Df(3L)ED4606	8078	3L:16087484;3L:16780123 (Df)	72D4;73C4 (Df)
Df(3L)ED223	8079	3L:16451825;3L:16890877 (Df)	73A1;73D5 (Df)
Df(3L)ED4674	8098	3L:16661284;3L:17049418 (Df)	73B5;73E5 (Df)
Df(3L)ED4685	64121	3L:16891076;3L:17612170 (Df)	73D5;74E2 (Df)
Df(3L)ED4710	8100	3L:17487463;3L:18139299 (Df)	74D1;75B11 (Df)
Df(3L)ED224	8080	3L:17969203;3L:18398519 (Df)	75B1;75C6 (Df)
Df(3L)ED225	8081	3L:18186145;3L:18621337 (Df)	75C1;75D4 (Df)
Df(3L)ED4782	8082	3L:18995894;3L:19170702 (Df)	75F2;76A1 (Df)
Df(3L)ED4786	8083	3L:19100951;3L:19295662 (Df)	75F7;76A5 (Df)
Df(3L)ED4789	8084	3L:19170706;3L:19295662 (Df)	76A1;76A5 (Df)
Df(3L)ED4799	8085	3L:19170706;3L:19482172 (Df)	76A1;76B3 (Df)
Df(3L)ED228	8086	3L:19170706;3L:19871808 (Df)	76A1;76D3 (Df)	taf6 (76B9) &	taf6[f06930] (#19025)	*wnd[1] (#51641),
					taf6[1] (#5046)	wnd[2] &
Df(3L)ED229	8087	3L:19170706;3L:20002711 (Df)	76A1;76E1 (Df)	wnd* (76B9)	P{XP}d00622 (#d00622)	wnd[3] (#51999)
					Df(3L)Exel6135 (#7614)	did not suppress
Df(3L)ED4858	8088	3L:19895373;3L:20401820 (Df)	76D3;77C1 (Df)
Df(3L)ED4861	no	3L:20104768;3L:20785514 (Df)	76F1;77E6 (Df)
Df(3L)ED4978	8101	3L:21533807;3L:21880685 (Df)	78D5;79A2 (Df)
Df(3L)ED230	8089	3L:22134651;3L:22834371 (Df)	79C2;80A4 (Df)
Df(3L)ED5017	8102	3L:22835497;3L:22998301 (Df)	80A4;80C2 (Df)
Df(3L)ED231	8090	3L:22871816;3L:22945520 (Df)	80B1;80C1 (Df)
Df(3R)ED5021	9196	3R:4197273;3R:4390391 (Df)	81F6;82A5 (Df)
Df(3R)ED5046	9197	3R:4197273;3R:4739131 (Df)	81F6;82D2 (Df)
Df(3R)ED5071	9224	3R:4197273;3R:4952682 (Df)	81F6;82E4 (Df)
Df(3R)ED5100	9226	3R:4197273;3R:5087085 (Df)	81F6;82E7 (Df)
Df(3R)ED5020	9075	3R:4281686;3R:4390391 (Df)	82A1;82A5 (Df)
Df(3R)ED5092	8091	3R:4281686;3R:5087085 (Df)	82A1;82E7 (Df)
Df(3R)ED5059	no	3R:4433862;3R:4774999 (Df)	82B2;82D5 (Df)
Df(3R)ED5142	9198	3R:4453296;3R:5264883 (Df)	82B2;82F8 (Df)
Df(3R)ED5066	8092	3R:4649885;3R:4952682 (Df)	82C5;82E4 (Df)
Df(3R)ED5095	8093	3R:4649885;3R:5087085 (Df)	82C5;82E7 (Df)
Df(3R)ED5138	8680	3R:4781072;3R:5264883 (Df)	82D5;82F8 (Df)
Df(3R)ED5172	no	3R:5086679;3R:5600657 (Df)	82E7;83B4 (Df)
Df(3R)ED5147	8967	3R:5087120;3R:5367804 (Df)	82E7;83A1 (Df)
Df(3R)ED5156	8965	3R:5264933;3R:5458852 (Df)	82F8;83A4 (Df)
Df(3R)ED10257	9159	3R:5518356;3R:5600278 (Df)	83A7;83B4 (Df)
Df(3R)ED5177	8103	3R:5600629;3R:5624095 (Df)	83B4;83B6 (Df)
Df(3R)ED5187	9199	3R:5648782;3R:5654802 (Df)	83B7;83B8 (Df)
Df(3R)ED5197	9339	3R:5648782;3R:6008144 (Df)	83B7;83D2 (Df)
Df(3R)ED5196	8681	3R:5684579;3R:6008144 (Df)	83B9;83D2 (Df)
Df(3R)ED7665	8685	3R:7090527;3R:8094083 (Df)	84B4;84E11 (Df)
Df(3R)ED5221	9201	3R:7128282;3R:8094083 (Df)	84C4;84E11 (Df)
Df(3R)ED5223	9076	3R:7491704;3R:8094083 (Df)	84D9;84E11 (Df)
Df(3R)ED5218	56551	3R:7911847;3R:7920523 (Df)	84E5;84E5 (Df)
Df(3R)ED5220	9200	3R:7977774;3R:8094083 (Df)	84E6;84E11 (Df)
Df(3R)ED5230	8682	3R:7977774;3R:8653134 (Df)	84E6;85A5 (Df)
Df(3R)ED5296	9338	3R:8250421;3R:9056691 (Df)	84F6;85C3 (Df)
Df(3R)ED5330	9077	3R:8669586;3R:9229795 (Df)	85A5;85D1 (Df)
Df(3R)ED5301	9225	3R:9034194;3R:9056691 (Df)	85C3;85C3 (Df)
Df(3R)ED5331	9203	3R:9034194;3R:9229795 (Df)	85C3;85D1 (Df)
Df(3R)ED5343	150524	3R:9034194;3R:9352375 (Df)	85C3;85D11 (Df)
Df(3R)ED5327	9202	3R:9227076;3R:9229795 (Df)	85D1;85D1 (Df)
Df(3R)ED5339	9204	3R:9227076;3R:9352375 (Df)	85D1;85D11 (Df)
Df(3R)ED5688	no	3R:9353137;3R:9419418 (Df)	85D11;85D16 (Df)	Ras85D (85D19)	Ras85D[e1B] (#5689*)
					Ras85D[e2F] (#5690*)	*sev[14] allele removed before testing
Df(3R)ED5429	8919	3R:9510309;3R:10048611 (Df)	85D19;85F8 (Df)		Ras85D[06677] (#11694)
Df(3R)ED5428	9227	3R:9630791;3R:10048611 (Df)	85E1;85F8 (Df)
Df(3R)ED5438	64119	3R:9726677;3R:10048611 (Df)	85E5;85F8 (Df)
Df(3R)ED5454	9080	3R:9726677;3R:10111458 (Df)	85E5;85F12 (Df)
Df(3R)ED5474	9082	3R:10109412;3R:10350724 (Df)	85F11;86B1 (Df)
Df(3R)ED5472	9081	3R:10170501;3R:10350724 (Df)	85F16;86B1 (Df)
Df(3R)ED5495	9215	3R:10170501;3R:10886760 (Df)	85F16;86C7 (Df)
Df(3R)ED5506	9083	3R:10884998;3R:11172748 (Df)	86C7;86D5 (Df)
Df(3R)ED5511	150487	3R:10884998;3R:11244176 (Df)	86C7;86D9 (Df)
Df(3R)ED5514	8957	3R:10884998;3R:11569253 (Df)	86C7;86E11 (Df)
Df(3R)ED5518	9084	3R:10884998;3R:11619900 (Df)	86C7;86E13 (Df)
Df(3R)ED5516	8968	3R:11234170;3R:11619900 (Df)	86D8;86E13 (Df)
Df(3R)ED5559	8920	3R:11569182;3R:12444016 (Df)	86E11;87B11 (Df)
Df(3R)ED5558	8095	3R:11828741;3R:12444016 (Df)	86F9;87B11 (Df)
Df(3R)ED5577	8029	3R:11828741;3R:12477578 (Df)	86F9;87B13 (Df)
Df(3R)ED5554	9085	3R:12281113;3R:12444016 (Df)	87B5;87B11 (Df)
Df(3R)ED5573	9206	3R:12281113;3R:12477578 (Df)	87B5;87B13 (Df)
Df(3R)ED5591	9086	3R:12350531;3R:12720010 (Df)	87B7;87C7 (Df)
Df(3R)ED5610	9087	3R:12444016;3R:12995675 (Df)	87B11;87D7 (Df)
Df(3R)ED5608	150043	3R:12719985;3R:12995675 (Df)	87C7;87D7 (Df)
Df(3R)ED5612	9088	3R:12719985;3R:13645134 (Df)	87C7;87F6 (Df)
Df(3R)ED5613	9089	3R:13259749;3R:13645134 (Df)	87E3;87F6 (Df)
Df(3R)ED5623	37537	3R:13259749;3R:13983912 (Df)	87E3;88A4 (Df)
Df(3R)ED5622	8959	3R:13683822;3R:13983912 (Df)	87F10;88A4 (Df)
Df(3R)ED5642	9279	3R:13683822;3R:14481774 (Df)	87F10;88C2 (Df)
Df(3R)ED5634	9228	3R:14017903;3R:14277943 (Df)	88A4;88B1 (Df)	foxo (88A5-88A8)	foxo[D94] (#42220)
Df(3R)ED5644	9090	3R:14017903;3R:14625709 (Df)	88A4;88C9 (Df)	punt (88C9)	put[10460] (#11745)
Df(3R)ED10555	64425	3R:14625373;3R:14986411 (Df)	88C9;88D8 (Df)
Df(3R)ED5664	24137	3R:14697309;3R:15228849 (Df)	88D1;88E3 (Df)
Df(3R)ED10557	150358	3R:14901496;3R:15131854 (Df)	88D6;88E2 (Df)
Df(3R)ED10564	150360	3R:14901496;3R:15228849 (Df)	88D6;88E3 (Df)
Df(3R)ED10561	150359	3R:15131847;3R:15157646 (Df)	88E2;88E2 (Df)
Df(3R)ED10566	24138	3R:15131847;3R:15249959 (Df)	88E2;88E5 (Df)
Df(3R)ED5692	no	3R:15250565;3R:15328726 (Df)	88E11;88F1 (Df)
Df(3R)ED5705	9152	3R:15291658;3R:15793796 (Df)	88E12;89A5 (Df)
Df(3R)ED5752	no	3R:15793833;3R:16434984 (Df)	89A5;89B16 (Df)
Df(3R)ED3428	no	3R:16068693;3R:16957528 (Df)	89B2;89E5 (Df)
Df(3R)ED10639	9481	3R:16212913;3R:16481220 (Df)	89B7;89B18 (Df)
Df(3R)ED10642	9482	3R:16453757;3R:16625271 (Df)	89B17;89D5 (Df)
Df(3R)ED5780	8104	3R:17056477;3R:17681801 (Df)	89E11;90C1 (Df)
Df(3R)ED5785	9207	3R:17718110;3R:17944070 (Df)	90C2;90D1 (Df)
Df(3R)ED5807	150246	3R:17718110;3R:18399231 (Df)	90C2;91A5 (Df)	14-3-3ε(90F10)	14-3-3ε[S-696]* (#6565)	*antimorphic allele
Df(3R)ED5815	9208	3R:18167874;3R:18658986 (Df)	90F4;91B8 (Df)		14-3-3ε[j2B10] (#12142)
Df(3R)ED2	6962	3R:18399231;3R:19096771 (Df)	91A5;91F1 (Df)
Df(3R)ED5911	8683	3R:18742927;3R:19165783 (Df)	91C5;91F4 (Df)
Df(3R)ED5938	24139	3R:18906634;3R:19642036 (Df)	91D4;92A11 (Df)	Delta (92A1-92A2)	Dl[1] (#1455)
Df(3R)ED5942	8922	3R:19226294;3R:19835087 (Df)	91F12;92B3 (Df)		Dl[3] (#483)
					Dl[X] (#4209)
Df(3R)ED6025	8964	3R:19642728;3R:20309519 (Df)	92A11;92E2 (Df)
Df(3R)ED6027	9479	3R:19836873;3R:20309519 (Df)	92B3;92E2 (Df)
Df(3R)ED10845	9487	3R:21065171;3R:21296499 (Df)	93B9;93D4 (Df)
Df(3R)ED10838	9485	3R:21134314;3R:21296499 (Df)	93C1;93D4 (Df)
Df(3R)ED6052	9480	3R:21296483;3R:21365352 (Df)	93D4;93D8 (Df)
Df(3R)ED6058	24140	3R:21296495;3R:21719600 (Df)	93D4;93F6 (Df)	E2f1(93E9-93F1)	E2f1[rM729] (#34054)
Df(3R)ED6076	8962	3R:21633505;3R:22042828 (Df)	93E10;94A1 (Df)
Df(3R)ED6085	8923	3R:21880995;3R:22587739 (Df)	93F14;94B5 (Df)
Df(3R)ED6090	9091	3R:22042224;3R:22698419 (Df)	94A1;94C1 (Df)
Df(3R)ED6093	8924	3R:22133788;3R:22726307 (Df)	94A2;94C4 (Df)
Df(3R)ED6091	9092	3R:22587681;3R:22726307 (Df)	94B5;94C4 (Df)
Df(3R)ED6096	8684	3R:22587681;3R:23221969 (Df)	94B5;94E7 (Df)
Df(3R)ED6103	8963	3R:22898553;3R:23258415 (Df)	94D3;94E9 (Df)
Df(3R)ED6155	150341	3R:23774151;3R:24057387 (Df)	95B1;95D11 (Df)	TFIIA-S (95C8)	TFIIA-S[E73] (#5436)
Df(3R)ED10893	28827	3R:23887305;3R:24105059 (Df)	95C8;95E1 (Df)	TFIIA-S (95C8)
Df(3R)ED6187	9347	3R:24051648;3R:24543943 (Df)	95D10;96A7 (Df)	Mask (95F3-95F5)	mask[EY13048] (#20853)*	*EY-insertion, potential misexpression line, enhanced necrosis
Df(3R)ED6220	9211	3R:24543798;3R:25183773 (Df)	96A7;96C3 (Df)
Df(3R)ED6232	8105	3R:26036876;3R:26798982 (Df)	96F10;97D2 (Df)
Df(3R)ED6235	9478	3R:26535234;3R:26980507 (Df)	97B9;97D12 (Df)
Df(3R)ED6255	9210	3R:26799036;3R:27281901 (Df)	97D2;97F1 (Df)	Toll (97D2)	Tl[r3] (#3238)
Df(3R)ED6265	8960	3R:27112259;3R:27579770 (Df)	97E2;98A7 (Df)	pelle (97E11)	pll[2]* (#3111)	*did not suppress, **antimorphic alleles
					pll[5]**
Df(3R)ED6237	9280	3R:27140344;3R:27263546 (Df)	97E4;97E11 (Df)		pll[7]** (#3112)
Df(3R)ED6242	8107	3R:27140344;3R:27263869 (Df)	97E4;97E11 (Df)	TFIIA-L (97E11)	TFIIA-L[d08487] (#19296)
Df(3R)ED6280	29667	3R:27925135;3R:27948760 (Df)	98B6;98B6 (Df)
Df(3R)ED6310	8961	3R:29138895;3R:29512153 (Df)	98F12;99B2 (Df)
Df(3R)ED6316	8925	3R:29255323;3R:29782667 (Df)	99A5;99C1 (Df)
Df(3R)ED6315	41772	3R:29765590;3R:29782667 (Df)	99B10;99C1 (Df)
Df(3R)ED6332	24141	3R:30277925;3R:30389291 (Df)	99E4;99F2 (Df)
Df(3R)ED6346	24142	3R:30783562;3R:31048884 (Df)	100A5;100B1 (Df)	wts (100A5)	wts[x1] (#44251)
					wts[3-17] (#7052)
				tll (100A6)	tll[l49] (#7093)
					tll[1] (#3310)
					tll[g]
Df(3R)ED6361	24143	3R:31609131;3R:32078444 (Df)	100C7;3Rt (Df)
Df(3R)ED6362	24144	3R:31936551;3R:32078444 (Df)	100E1;3Rt (Df)
Df(3R)ED50003	24516	3R:31985757;3R:32068447-32079331 (Df)	100E1;3Rt (Df)
Df(4)ED6364	9421	4:59244;4:193485 (Df)	101F1;102A6 (Df)
Df(4)ED6366	8067	4:69710;4:193485 (Df)	102A1;102A6 (Df)
Df(4)ED6369	9422	4:69710;4:454141 (Df)	102A1;102C1 (Df)

## Sheet: B. Candidates
Genetic loci modifying the sevEP>Alk/+ phenotype	CG number	FlyBase ID	Effect on sevEP>Alk/+ phenotype	total number of non-balanced flies scored (alleles tested)	Human ortholog
			Suppressor(S)/other modification(M)/Lethal(L)
14-3-3ε	CG31196	FBgn0020238	S	≥100 (14-3-3ε[S-696], 14-3-3ε[j2B10])	Tyrosine 3-monooxygenase/tryptophan 5-monooxygenase activation protein epsilon (YWHAE)
Additional sex combs	CG8787	FBgn0261823	S	≥100 (asx[XF23], asx[xen-72-3])	ASXL transcriptional regulator (ASXL1, ASXL2, ASXL3)
bunched	CG42281	FBgn0259176	S	≥60 (bun[KG077772], l(2)SH2004)	TSC22 domain family member 1 (TSC22D1)
Cyclin A	CG5940	FBgn0000404	S	≥40 (CycA[C8LR1])	Cyclin A (CCNA2, CCNA1)
Delta	CG3619	FBgn0000463	S	≥100 (Dl[1], Dl[3], Dl[X])	Delta like canonical Notch ligand 1 (DLL1)
E2F transcription factor 1	CG6376	FBgn0011766	S	≥40 (E2f1[rM729])	E2F transcription factor family (ETF)
Ecdysone receptor	CG1765	FBgn0000546	S, L (allele-dependent)	≥60 (EcR[M554fs]), 0:186(balanced) (EcR[Q50st])	nuclear receptor subfamily 1 group H
ecdysoneless	CG5714	FBgn0000543	S	≥50 (ecd[1])	ecdysoneless cell cycle regulator (ECD)
extra-extra	CG8254	FBgn0041156	S	≥40 (exex[KK30])	Motor neuron and pancreas homeobox 1 (MNX1)
forkhead box, sub-group O	CG3143	FBgn0038197	L	0:210(balanced) (foxo[D94])	Forkhead box O (FOXO1, FOXO3, FOXO4)
lilliputian	CG8817	FBgn0041111	S	≥100 (lilli[A17-2], lilli[XS407])	AF4/FMR2 family member (AFF1, AFF2)
Mapmodulin	CG5784	FBgn0034282	S	≥40 (Mapmodulin[GD11765])	Acidic nuclear phosphoprotein 32 family member (ANP32A, ANP32B)
moleskin	CG7935	FBgn0026252	S	≥100 (msk[5], msk[B185])	Importin (IPO7, IPO8)
multiple ankyrin repeats single KH domain	CG33106	FBgn0043884	M (by EP-insertion), S (with deficiency)	≥40 (mask[EY13048])	Ankyrin repeat domain 17 (ANKRD17), ANKHD1-EIF4EBP3 readthrough (ANKHD1-EIF4EBP3)
Na+/H+ hydrogen exchanger 2	CG9256	FBgn0040297	S	≥40 (Nhe2[KG03334])	Solute carrier family 9 member A (SLC9A3, SLC9A5)
nemo	CG7892	FBgn0011817	S	≥40 (nmo[P1])	nemo like kinase
pebble	CG8114	FBgn0003041	M	≥40 (pbl[3])	epithelial cell transforming 2
pelle	CG5974	FBgn0010441	S by antimorphic alleles (lof allele no effect)	≥100 (pll[2], pll[5], pll[7])	Interleukin 1 receptor associated kinase (IRAK4, IRAK1, IRAK2)
punt	CG7904	FBgn0003169	S	≥40 (put[10460])	activin A receptor type 2 (ACVR2)
Ras oncogene at 85D	CG9375	FBgn0003205	S	≥100 (Ras85D[e1B], Ras85D[e2F], Ras85D[06677])	Ras proto-oncogene, GTPase (HRAS, NRAS, KRAS)
Ret oncogene	CG14396	FBgn0011829	S	≥40 (Ret[MI07200])	Ret proto-oncogene (RET)
RNA polymerase II elongation factor	CG3710	FBgn0010422	S	≥40 (2)	Transcription elongation factor A1, A3 (TCEA1)
sine oculis	CG11121	FBgn0003460	S	≥80 (so[1], so[3])	SIX homeobox (SIX1, SIX2)
split ends	CG18497	FBgn0016977	S	≥60 (spen[14O1], spen[16H1])	spen family transcriptional repressor (SPEN)
Star	CG4385	FBgn0003310	S	≥100 (S[IIN], S[2], S[54])	no orthologs reported
steppke	CG11628	FBgn0086779	S	≥60 (step[K08110], step[G09493])	Cytohesin family (CYTH)
tailless	CG1378	FBgn0003720	S	≥100 (tll[1], tll[49], tll[g])	Nuclear receptor subfamily 2 group E member 1 (NR2E1)
TBP-associated factor 30kD subunit α-2	CG15632	FBgn0031623	S (weak)	≥40 (Taf12L[KG00946])	TATA-box binding protein associated factor 12 (TAF12)
TBP-associated factor 4	CG5444	FBgn0010280	S	≥40 (Taf4[1A4])	TATA-box binding protein associated factor 4b (TAF4B)
TBP-associated factor 6	CG32211	FBgn0010417	S	≥100 (taf6[1], taf6[f06930])	TATA-box binding protein associated factor 6 (TAF6)
Thor	CG8846	FBgn0261560	L	0:321(balanced) (Thor[2])	Eukaryotic translation initiation factor 4E binding protein (EIF4EBP1, EIF4EBP2, EIF4EBP3)
Toll	CG5490	FBgn0262473	S	≥40 (Tl[r3])	Toll like receptor family (TLR)
Transcription factor IIA-L	CG5930	FBgn0011289	S	≥40 (TFIIA-L[d08487])	General transcription factor IIA subunit 2 (GTF2A1)
Transcription factor IIEb	CG1276	FBgn0015829	S	≥40 (TfIIEb[00364])	General transcription factor IIE subunit 2 (GTF2E2)
Transcription factor IIEα	CG10415	FBgn0015828	S	≥40 (TfIIEa[e0382])	General transcription factor IIE subunit 1 (GTF2E1)
Transcription-factor-IIA-S	CG5163	FBgn0013347	S	≥40 (TFIIA-S[E73])	General transcription factor IIA subunit 2 (GTF2A2)
wallenda	CG8789	FBgn0036896	S (strong by inducible gof alleles, lof alleles no effect)	≥200 (wnd[XPd00622], wnd[Exel6135]) / ≥100 (wnd[1], wnd[2], wnd[3]) / ≥60 (UAS-wnd.C)	Mitogen-activated protein kinase kinase kinase (MAP3K12 or DLK, MAP3K13 or LZK)
warts	CG12072	FBgn0011739	S	≥100 (wts[x1], wts[3-17])	Large tumor suppressor kinase (LATS1, LATS2)
candidates (positives from pre-evaluation screen, not covered by DrosDel Dfs )
C3G guanyl-nucleotide exchange factor	CG42328	FBgn0259228	S	≥60 (C3G[MS40])	Rap guanine nucleotide exchange factor 1 (RAPGEF1)
jelly belly	CG30040	FBgn0086677	S	≥60 (jeb[TM.3xOLLAS])	no orthologs reported
kinase suppressor of ras	CG2899	FBgn0015402	S	≥100 (ksr[S-627], ksr[S-638])	Kinase suppressor of ras (KSR2, KSR1)
pointed	CG17077	FBgn0003118	S (weak)	≥60 (pnt[D88])	ETS proto-oncogene, transcription factor (ETS2, ETS1)
rolled	CG12559	FBgn0003256	S (weak)	≥60 (rl[10a])	Mitogen-activated protein kinase 1 (MAPK1)
Son of sevenless	CG7793	FBgn0001965	S	≥60 (Sos[34Ea-7])	SOS Ras/Rac guanine nucleotide exchange factor (SOS2, SOS1)
further candidates (not covered by DrosDel Dfs/Other)
14-3-3ζ	CG17870	FBgn0004907	S (weak)	≥60 (14-3-3ζ[P1188])	Tyrosine 3-monooxygenase/tryptophan 5-monooxygenase activation protein zeta (YWHAZ)
alphabet	CG1906	FBgn0086361	L	0:316(balanced) (alph[S-355], alph[XS-88])	Protein phosphatase, Mg2+/Mn2+ dependent (PPM1A, PPM1B)
Antennapedia	CG1028	FBgn0260642	S by neomorphic alleles and UAS-AntP (Df no effect)	≥90 (Antp[RM], Antp[NS], UAS-Antp.Mb)	Homeobox B7, Homeobox A7 (HOXB7, HOXA7)
aveugle	CG30476	FBgn0050476	L	0:140(balanced) (ave[CC9-36B])	Sterile alpha motif domain containing (SAMD10, SAMD12)
connector enhancer of ksr	CG6556	FBgn0286070	L	0:256(balanced) (cnk[K16314], cnk[DY2H])	Connector enhancer of kinase suppressor of Ras (CNKSR2, CNKSR1, CNKSR3)
Dual oxidase	CG3131	FBgn0283531	S	≥60 (Duox[Cy])	Dual oxidase (DUOX1, DUOX2)
eyegone	CG10488	FBgn0000625	S	≥80 (eyg[1])	Paired box family protein (PAX)
eyeless	CG1464	FBgn0005558	S	≥100 (ey[1], ey[4])	Paired box 6 (PAX6)
eyes absent	CG9554	FBgn0000320	S	≥40 (eya[CliIID])	EYA transcriptional coactivator and phosphatase (EYA2, EYA4, EYA1)
godzilla E3 ubiquitin protein ligase	CG10277	FBgn0037442	S	≥40 (gzl[D2])	Ring finger protein (RNF13, RNF167)
Misexpression suppressor of ras 3	CG15162	FBgn0032694	S by EP insertion (Df no effect)	≥40 (MESR3[EP2221])	no orthologs reported
Signal-transducer and activator of transcription protein at 92E	CG4257	FBgn0016917	S	≥60 (STAT92E[06346], STAT92E[F])	Signal transducer and activator of transcription 5 (STAT5A, STAT5B)

## Sheet: C. GO term analysis
Analysis Type:	PANTHER Overrepresentation Test (Released 20190711)
Annotation Version and Release Date:	GO Ontology database Released 2019-10-08
Analyzed List:	upload_1 (Drosophila melanogaster)
Reference List:	Drosophila melanogaster (all genes in database)
Test Type:	FISHER
Correction:	FDR
GO biological process complete	Drosophila melanogaster - REFLIST (13767)	upload_1 (54)	upload_1 (expected)	upload_1 (over/under)	upload_1 (fold Enrichment)	upload_1 (raw P-value)	upload_1 (FDR)
ectodermal placode morphogenesis (GO:0071697)	4	2	0.02	+	> 100	0.000239	0.0045
ectodermal placode development (GO:0071696)	4	2	0.02	+	> 100	0.000239	0.00449
optic lobe placode formation (GO:0001744)	4	2	0.02	+	> 100	0.000239	0.00448
cellular response to lipopolysaccharide (GO:0071222)	4	2	0.02	+	> 100	0.000239	0.00447
ectodermal placode formation (GO:0060788)	4	2	0.02	+	> 100	0.000239	0.00446
cytoplasmic sequestering of protein (GO:0051220)	4	2	0.02	+	> 100	0.000239	0.00445
ERK1 and ERK2 cascade (GO:0070371)	4	2	0.02	+	> 100	0.000239	0.00444
cytoplasmic sequestering of transcription factor (GO:0042994)	4	2	0.02	+	> 100	0.000239	0.00443
photoreceptor cell fate determination (GO:0043703)	6	3	0.02	+	> 100	5.2e-06	0.00014
lymph gland plasmatocyte differentiation (GO:0035169)	7	3	0.03	+	> 100	7.41e-06	0.00019
cytokine-mediated signaling pathway (GO:0019221)	5	2	0.02	+	98.34	0.000334	0.00603
antifungal innate immune response (GO:0061760)	5	2	0.02	+	98.34	0.000334	0.00602
cellular response to cytokine stimulus (GO:0071345)	5	2	0.02	+	98.34	0.000334	0.006
ring gland development (GO:0035271)	5	2	0.02	+	98.34	0.000334	0.00599
endocrine system development (GO:0035270)	5	2	0.02	+	98.34	0.000334	0.00598
determination of dorsal/ventral asymmetry (GO:0048262)	5	2	0.02	+	98.34	0.000334	0.00596
lymph gland crystal cell differentiation (GO:0035170)	8	3	0.03	+	92.19	1.02e-05	0.000256
epidermal growth factor receptor signaling pathway (GO:0007173)	22	8	0.09	+	89.4	2.35e-13	1.95e-11
ERBB signaling pathway (GO:0038127)	22	8	0.09	+	89.4	2.35e-13	1.92e-11
sevenless signaling pathway (GO:0045500)	17	6	0.07	+	86.77	3.21e-10	1.74e-08
Bolwig's organ morphogenesis (GO:0001746)	9	3	0.04	+	81.95	1.35e-05	0.000331
Bolwig's organ development (GO:0055034)	9	3	0.04	+	81.95	1.35e-05	0.00033
neuron fate determination (GO:0048664)	9	3	0.04	+	81.95	1.35e-05	0.000329
muscle cell fate specification (GO:0042694)	7	2	0.03	+	70.24	0.00057	0.00946
positive regulation of hemocyte proliferation (GO:0035208)	7	2	0.03	+	70.24	0.00057	0.00944
cellular response to molecule of bacterial origin (GO:0071219)	7	2	0.03	+	70.24	0.00057	0.00942
cellular response to biotic stimulus (GO:0071216)	7	2	0.03	+	70.24	0.00057	0.0094
response to lipopolysaccharide (GO:0032496)	7	2	0.03	+	70.24	0.00057	0.00938
primary branching, open tracheal system (GO:0007428)	7	2	0.03	+	70.24	0.00057	0.00936
response to fibroblast growth factor (GO:0071774)	22	6	0.09	+	67.05	1.18e-09	6.06e-08
fibroblast growth factor receptor signaling pathway (GO:0008543)	22	6	0.09	+	67.05	1.18e-09	6.02e-08
cellular response to fibroblast growth factor stimulus (GO:0044344)	22	6	0.09	+	67.05	1.18e-09	5.98e-08
negative regulation of DNA-binding transcription factor activity (GO:0043433)	11	3	0.04	+	67.05	2.22e-05	0.00053
compound eye cone cell differentiation (GO:0042675)	15	4	0.06	+	65.56	8.95e-07	2.72e-05
plasmatocyte differentiation (GO:0042387)	15	4	0.06	+	65.56	8.95e-07	2.71e-05
R7 cell fate commitment (GO:0007465)	23	6	0.09	+	64.13	1.48e-09	7.19e-08
hemocyte proliferation (GO:0035172)	8	2	0.03	+	61.46	0.00071	0.0113
larval lymph gland hemocyte differentiation (GO:0035168)	16	4	0.07	+	61.46	1.12e-06	3.34e-05
tracheal outgrowth, open tracheal system (GO:0007426)	17	4	0.07	+	57.84	1.37e-06	4.04e-05
terminal region determination (GO:0007362)	17	4	0.07	+	57.84	1.37e-06	4.02e-05
negative regulation of apoptotic signaling pathway (GO:2001234)	13	3	0.05	+	56.73	3.4e-05	0.000784
torso signaling pathway (GO:0008293)	22	5	0.09	+	55.87	6.86e-08	2.53e-06
response to cytokine (GO:0034097)	9	2	0.04	+	54.63	0.000866	0.0133
crystal cell differentiation (GO:0042688)	15	3	0.06	+	49.17	4.92e-05	0.0011
negative regulation of macroautophagy (GO:0016242)	10	2	0.04	+	49.17	0.00104	0.0155
determination of genital disc primordium (GO:0035225)	10	2	0.04	+	49.17	0.00104	0.0155
compound eye retinal cell programmed cell death (GO:0046667)	10	2	0.04	+	49.17	0.00104	0.0154
negative regulation of cell fate specification (GO:0009996)	15	3	0.06	+	49.17	4.92e-05	0.00109
negative regulation of cell fate commitment (GO:0010454)	20	4	0.08	+	49.17	2.42e-06	6.78e-05
cell dedifferentiation (GO:0043697)	10	2	0.04	+	49.17	0.00104	0.0154
dedifferentiation (GO:0043696)	10	2	0.04	+	49.17	0.00104	0.0154
neuron fate specification (GO:0048665)	27	5	0.11	+	45.53	1.68e-07	5.82e-06
G1/S transition of mitotic cell cycle (GO:0000082)	11	2	0.04	+	44.7	0.00122	0.018
cell cycle G1/S phase transition (GO:0044843)	11	2	0.04	+	44.7	0.00122	0.0179
negative regulation of stem cell differentiation (GO:2000737)	11	2	0.04	+	44.7	0.00122	0.0179
epithelial cell proliferation involved in renal tubule morphogenesis (GO:2001013)	11	2	0.04	+	44.7	0.00122	0.0179
negative regulation of multicellular organism growth (GO:0040015)	11	2	0.04	+	44.7	0.00122	0.0178
epithelial cell proliferation involved in Malpighian tubule morphogenesis (GO:0061331)	11	2	0.04	+	44.7	0.00122	0.0178
positive regulation of antifungal peptide production (GO:0002804)	11	2	0.04	+	44.7	0.00122	0.0178
mesoderm migration involved in gastrulation (GO:0007509)	11	2	0.04	+	44.7	0.00122	0.0177
epithelial cell proliferation (GO:0050673)	11	2	0.04	+	44.7	0.00122	0.0177
determination of imaginal disc primordium (GO:0007445)	11	2	0.04	+	44.7	0.00122	0.0177
vascular endothelial growth factor receptor signaling pathway (GO:0048010)	29	5	0.12	+	42.39	2.31e-07	7.86e-06
ommatidial rotation (GO:0016318)	30	5	0.12	+	40.97	2.69e-07	9.03e-06
retinal cell programmed cell death (GO:0046666)	12	2	0.05	+	40.97	0.00142	0.0204
regulation of antifungal peptide production (GO:0002788)	12	2	0.05	+	40.97	0.00142	0.0204
leg disc proximal/distal pattern formation (GO:0007479)	18	3	0.07	+	40.97	7.95e-05	0.00168
eye-antennal disc morphogenesis (GO:0007455)	42	7	0.17	+	40.97	9.15e-10	4.73e-08
zygotic determination of anterior/posterior axis, embryo (GO:0007354)	24	4	0.1	+	40.97	4.6e-06	0.000124
cellular response to growth factor stimulus (GO:0071363)	44	7	0.18	+	39.11	1.23e-09	6.13e-08
positive regulation of Ras protein signal transduction (GO:0046579)	44	7	0.18	+	39.11	1.23e-09	6.09e-08
positive regulation of small GTPase mediated signal transduction (GO:0051057)	44	7	0.18	+	39.11	1.23e-09	6.05e-08
photoreceptor cell fate specification (GO:0043704)	19	3	0.08	+	38.82	9.18e-05	0.0019
response to growth factor (GO:0070848)	45	7	0.18	+	38.24	1.41e-09	6.88e-08
positive regulation of ERBB signaling pathway (GO:1901186)	13	2	0.05	+	37.82	0.00164	0.0231
ecdysone biosynthetic process (GO:0006697)	13	2	0.05	+	37.82	0.00164	0.0231
positive regulation of epidermal growth factor receptor signaling pathway (GO:0045742)	13	2	0.05	+	37.82	0.00164	0.023
regulation of DNA-binding transcription factor activity (GO:0051090)	33	5	0.13	+	37.25	4.12e-07	1.34e-05
neuron fate commitment (GO:0048663)	83	12	0.34	+	35.54	2.36e-15	2.54e-13
oocyte localization involved in germarium-derived egg chamber formation (GO:0030720)	14	2	0.06	+	35.12	0.00187	0.0261
response to molecule of bacterial origin (GO:0002237)	14	2	0.06	+	35.12	0.00187	0.0261
muscle cell fate commitment (GO:0042693)	14	2	0.06	+	35.12	0.00187	0.026
defense response to virus (GO:0051607)	35	5	0.14	+	35.12	5.37e-07	1.7e-05
regulation of defense response to fungus (GO:1900150)	14	2	0.06	+	35.12	0.00187	0.026
positive regulation of photoreceptor cell differentiation (GO:0046534)	14	2	0.06	+	35.12	0.00187	0.0259
proximal/distal pattern formation (GO:0009954)	28	4	0.11	+	35.12	7.98e-06	0.000204
RNA polymerase II preinitiation complex assembly (GO:0051123)	14	2	0.06	+	35.12	0.00187	0.0259
photoreceptor cell fate commitment (GO:0046552)	71	10	0.29	+	34.63	7.71e-13	5.99e-11
epithelial cell migration, open tracheal system (GO:0007427)	36	5	0.15	+	34.14	6.1e-07	1.91e-05
hemocyte differentiation (GO:0042386)	29	4	0.12	+	33.91	9.06e-06	0.000229
leg disc pattern formation (GO:0035223)	22	3	0.09	+	33.52	0.000136	0.00271
renal tubule morphogenesis (GO:0061333)	44	6	0.18	+	33.52	4.65e-08	1.77e-06
positive regulation of ERK1 and ERK2 cascade (GO:0070374)	22	3	0.09	+	33.52	0.000136	0.0027
negative regulation of cell size (GO:0045792)	22	3	0.09	+	33.52	0.000136	0.0027
proximal/distal pattern formation, imaginal disc (GO:0007449)	22	3	0.09	+	33.52	0.000136	0.00269
Malpighian tubule morphogenesis (GO:0007443)	44	6	0.18	+	33.52	4.65e-08	1.76e-06
eye-antennal disc development (GO:0035214)	67	9	0.27	+	33.02	1.73e-11	1.14e-09
ecdysone metabolic process (GO:0008205)	15	2	0.06	+	32.78	0.00211	0.029
regulation of ERK1 and ERK2 cascade (GO:0070372)	30	4	0.12	+	32.78	1.02e-05	0.000257
R7 cell differentiation (GO:0045466)	46	6	0.19	+	32.07	5.92e-08	2.19e-06
regulation of apoptotic signaling pathway (GO:2001233)	23	3	0.09	+	32.07	0.000153	0.003
transcription initiation from RNA polymerase II promoter (GO:0006367)	55	7	0.22	+	31.29	5.03e-09	2.31e-07
imaginal disc-derived wing vein specification (GO:0007474)	55	7	0.22	+	31.29	5.03e-09	2.3e-07
eye photoreceptor cell fate commitment (GO:0042706)	64	8	0.26	+	30.73	4.23e-10	2.27e-08
ovarian follicle cell stalk formation (GO:0030713)	16	2	0.07	+	30.73	0.00237	0.0323
compound eye photoreceptor fate commitment (GO:0001752)	64	8	0.26	+	30.73	4.23e-10	2.26e-08
secondary alcohol biosynthetic process (GO:1902653)	16	2	0.07	+	30.73	0.00237	0.0322
regulation of macroautophagy (GO:0016241)	32	4	0.13	+	30.73	1.29e-05	0.000321
insulin receptor signaling pathway (GO:0008286)	32	4	0.13	+	30.73	1.29e-05	0.00032
larval somatic muscle development (GO:0007526)	32	4	0.13	+	30.73	1.29e-05	0.000319
R8 cell differentiation (GO:0045465)	24	3	0.1	+	30.73	0.000172	0.00333
lymph gland development (GO:0048542)	56	7	0.23	+	30.73	5.64e-09	2.53e-07
hindgut development (GO:0061525)	57	7	0.23	+	30.19	6.32e-09	2.82e-07
hindgut morphogenesis (GO:0007442)	57	7	0.23	+	30.19	6.32e-09	2.8e-07
regulation of hemocyte proliferation (GO:0035206)	41	5	0.17	+	29.98	1.1e-06	3.3e-05
embryonic hindgut morphogenesis (GO:0048619)	50	6	0.2	+	29.5	9.33e-08	3.37e-06
cell fate specification (GO:0001708)	92	11	0.37	+	29.39	2.57e-13	2.08e-11
response to virus (GO:0009615)	42	5	0.17	+	29.27	1.23e-06	3.63e-05
R8 cell fate specification (GO:0045464)	17	2	0.07	+	28.92	0.00264	0.0358
syncytial blastoderm mitotic cell cycle (GO:0035186)	17	2	0.07	+	28.92	0.00264	0.0357
chitin-based embryonic cuticle biosynthetic process (GO:0008362)	17	2	0.07	+	28.92	0.00264	0.0356
cell migration involved in gastrulation (GO:0042074)	17	2	0.07	+	28.92	0.00264	0.0356
negative regulation of autophagy (GO:0010507)	26	3	0.11	+	28.37	0.000214	0.00408
antennal development (GO:0007469)	26	3	0.11	+	28.37	0.000214	0.00407
segment specification (GO:0007379)	35	4	0.14	+	28.1	1.79e-05	0.000429
larval lymph gland hemopoiesis (GO:0035167)	44	5	0.18	+	27.94	1.51e-06	4.37e-05
post-embryonic hemopoiesis (GO:0035166)	44	5	0.18	+	27.94	1.51e-06	4.35e-05
regulation of actomyosin structure organization (GO:0110020)	18	2	0.07	+	27.32	0.00292	0.0394
positive regulation of hippo signaling (GO:0035332)	18	2	0.07	+	27.32	0.00292	0.0393
determination of bilateral symmetry (GO:0009855)	18	2	0.07	+	27.32	0.00292	0.0392
specification of symmetry (GO:0009799)	18	2	0.07	+	27.32	0.00292	0.0392
R8 cell fate commitment (GO:0007460)	18	2	0.07	+	27.32	0.00292	0.0391
regulation of multicellular organism growth (GO:0040014)	46	5	0.19	+	26.72	1.85e-06	5.27e-05
Malpighian tubule development (GO:0072002)	65	7	0.26	+	26.48	1.46e-08	6.23e-07
renal tubule development (GO:0061326)	65	7	0.26	+	26.48	1.46e-08	6.2e-07
regulation of cell fate specification (GO:0042659)	28	3	0.11	+	26.34	0.000261	0.00481
transmembrane receptor protein tyrosine kinase signaling pathway (GO:0007169)	113	12	0.46	+	26.11	6.97e-14	6.08e-12
ecdysteroid biosynthetic process (GO:0045456)	19	2	0.08	+	25.88	0.00322	0.0427
oocyte microtubule cytoskeleton polarization (GO:0008103)	19	2	0.08	+	25.88	0.00322	0.0426
steroid hormone biosynthetic process (GO:0120178)	19	2	0.08	+	25.88	0.00322	0.0425
germ-band shortening (GO:0007390)	19	2	0.08	+	25.88	0.00322	0.0424
glial cell migration (GO:0008347)	29	3	0.12	+	25.43	0.000287	0.00527
regulation of Ras protein signal transduction (GO:0046578)	87	9	0.35	+	25.43	1.48e-10	8.45e-09
digestive tract morphogenesis (GO:0048546)	68	7	0.28	+	25.31	1.95e-08	8.02e-07
positive regulation of cell population proliferation (GO:0008284)	78	8	0.32	+	25.21	1.79e-09	8.54e-08
mitotic cell cycle, embryonic (GO:0045448)	30	3	0.12	+	24.58	0.000315	0.00573
cell cycle comprising mitosis without cytokinesis (GO:0033301)	20	2	0.08	+	24.58	0.00354	0.0463
neuroblast development (GO:0014019)	20	2	0.08	+	24.58	0.00354	0.0462
DNA-templated transcription, initiation (GO:0006352)	70	7	0.28	+	24.58	2.35e-08	9.55e-07
sterol biosynthetic process (GO:0016126)	20	2	0.08	+	24.58	0.00354	0.0461
negative regulation of cell growth (GO:0030308)	20	2	0.08	+	24.58	0.00354	0.046
regulation of cell fate commitment (GO:0010453)	40	4	0.16	+	24.58	2.91e-05	0.000679
mesodermal cell migration (GO:0008078)	20	2	0.08	+	24.58	0.00354	0.0459
apposition of dorsal and ventral imaginal disc-derived wing surfaces (GO:0007475)	20	2	0.08	+	24.58	0.00354	0.0459
negative regulation of animal organ morphogenesis (GO:0110111)	30	3	0.12	+	24.58	0.000315	0.00572
establishment of ommatidial planar polarity (GO:0042067)	61	6	0.25	+	24.18	2.77e-07	9.25e-06
positive regulation of cell size (GO:0045793)	41	4	0.17	+	23.98	3.18e-05	0.000737
mesoderm formation (GO:0001707)	31	3	0.13	+	23.79	0.000345	0.00611
regulation of stem cell differentiation (GO:2000736)	31	3	0.13	+	23.79	0.000345	0.0061
compound eye photoreceptor cell differentiation (GO:0001751)	166	16	0.68	+	23.7	1.1e-17	1.84e-15
wing disc dorsal/ventral pattern formation (GO:0048190)	52	5	0.21	+	23.64	3.24e-06	8.87e-05
stem cell differentiation (GO:0048863)	73	7	0.3	+	23.57	3.07e-08	1.21e-06
cellular response to lipid (GO:0071396)	21	2	0.09	+	23.41	0.00386	0.0499
transcription preinitiation complex assembly (GO:0070897)	21	2	0.09	+	23.41	0.00386	0.0498
trachea development (GO:0060438)	21	2	0.09	+	23.41	0.00386	0.0497
positive regulation of DNA-binding transcription factor activity (GO:0051091)	21	2	0.09	+	23.41	0.00386	0.0496
photoreceptor cell differentiation (GO:0046530)	189	18	0.77	+	23.41	8.76e-20	1.91e-17
regulation of small GTPase mediated signal transduction (GO:0051056)	95	9	0.39	+	23.29	3.07e-10	1.69e-08
renal system development (GO:0072001)	74	7	0.3	+	23.26	3.35e-08	1.3e-06
urogenital system development (GO:0001655)	74	7	0.3	+	23.26	3.35e-08	1.3e-06
eye photoreceptor cell differentiation (GO:0001754)	172	16	0.7	+	22.87	1.86e-17	3.05e-15
enzyme linked receptor protein signaling pathway (GO:0007167)	142	13	0.58	+	22.51	3.32e-14	3.07e-12
MAPK cascade (GO:0000165)	33	3	0.13	+	22.35	0.000409	0.0071
dorsal/ventral pattern formation, imaginal disc (GO:0007450)	56	5	0.23	+	21.95	4.55e-06	0.000124
mesoderm morphogenesis (GO:0048332)	34	3	0.14	+	21.69	0.000444	0.00766
wing disc pattern formation (GO:0035222)	80	7	0.33	+	21.51	5.53e-08	2.07e-06
compound eye morphogenesis (GO:0001745)	276	24	1.12	+	21.38	1.11e-25	7.24e-23
sensory organ morphogenesis (GO:0090596)	289	25	1.18	+	21.27	9.2e-27	1.2e-23
eye morphogenesis (GO:0048592)	289	25	1.18	+	21.27	9.2e-27	1.03e-23
regulation of insulin receptor signaling pathway (GO:0046626)	35	3	0.14	+	21.07	0.00048	0.00815
regulation of cellular response to insulin stimulus (GO:1900076)	35	3	0.14	+	21.07	0.00048	0.00813
cellular response to insulin stimulus (GO:0032869)	47	4	0.19	+	20.92	5.24e-05	0.00116
peripheral nervous system development (GO:0007422)	59	5	0.24	+	20.83	5.78e-06	0.000153
mitotic cell cycle phase transition (GO:0044772)	36	3	0.15	+	20.49	0.000519	0.00871
somatic muscle development (GO:0007525)	84	7	0.34	+	20.49	7.57e-08	2.76e-06
cellular response to peptide hormone stimulus (GO:0071375)	49	4	0.2	+	20.07	6.1e-05	0.00134
cellular response to peptide (GO:1901653)	49	4	0.2	+	20.07	6.1e-05	0.00134
imaginal disc pattern formation (GO:0007447)	112	9	0.46	+	19.75	1.2e-09	6.03e-08
formation of primary germ layer (GO:0001704)	38	3	0.15	+	19.41	0.000602	0.00982
negative regulation of canonical Wnt signaling pathway (GO:0090090)	38	3	0.15	+	19.41	0.000602	0.0098
hematopoietic or lymphoid organ development (GO:0048534)	89	7	0.36	+	19.34	1.1e-07	3.91e-06
immune system development (GO:0002520)	89	7	0.36	+	19.34	1.1e-07	3.9e-06
tissue migration (GO:0090130)	153	12	0.62	+	19.28	1.98e-12	1.5e-10
response to insulin (GO:0032868)	52	4	0.21	+	18.91	7.59e-05	0.00161
cell cycle phase transition (GO:0044770)	39	3	0.16	+	18.91	0.000646	0.0105
protein autophosphorylation (GO:0046777)	39	3	0.16	+	18.91	0.000646	0.0104
stem cell fate commitment (GO:0048865)	39	3	0.16	+	18.91	0.000646	0.0104
digestive system development (GO:0055123)	106	8	0.43	+	18.55	1.71e-08	7.12e-07
digestive tract development (GO:0048565)	106	8	0.43	+	18.55	1.71e-08	7.09e-07
gland development (GO:0048732)	173	13	0.7	+	18.47	3.55e-13	2.78e-11
head involution (GO:0008258)	40	3	0.16	+	18.44	0.000693	0.0111
compound eye development (GO:0048749)	349	26	1.42	+	18.31	2.48e-26	2.17e-23
regulation of cell size (GO:0008361)	108	8	0.44	+	18.21	1.96e-08	8e-07
response to peptide (GO:1901652)	54	4	0.22	+	18.21	8.71e-05	0.00183
response to peptide hormone (GO:0043434)	54	4	0.22	+	18.21	8.71e-05	0.00182
establishment of tissue polarity (GO:0007164)	96	7	0.39	+	17.93	1.78e-07	6.14e-06
establishment of planar polarity (GO:0001736)	96	7	0.39	+	17.93	1.78e-07	6.12e-06
regulation of protein serine/threonine kinase activity (GO:0071900)	55	4	0.22	+	17.88	9.32e-05	0.00192
eye development (GO:0001654)	372	27	1.51	+	17.84	3.86e-27	1.01e-23
visual system development (GO:0150063)	372	27	1.51	+	17.84	3.86e-27	7.58e-24
sensory system development (GO:0048880)	372	27	1.51	+	17.84	3.86e-27	6.06e-24
cell fate commitment (GO:0045165)	304	22	1.24	+	17.79	8.06e-22	2.34e-19
ameboidal-type cell migration (GO:0001667)	166	12	0.68	+	17.77	4.89e-12	3.46e-10
signal transduction by protein phosphorylation (GO:0023014)	42	3	0.17	+	17.56	0.000792	0.0123
transcription by RNA polymerase II (GO:0006366)	112	8	0.46	+	17.56	2.56e-08	1.03e-06
positive regulation of MAPK cascade (GO:0043410)	71	5	0.29	+	17.31	1.35e-05	0.000332
negative regulation of apoptotic process (GO:0043066)	100	7	0.41	+	17.21	2.32e-07	7.85e-06
negative regulation of cellular catabolic process (GO:0031330)	43	3	0.17	+	17.15	0.000845	0.0131
imaginal disc-derived wing vein morphogenesis (GO:0008586)	43	3	0.17	+	17.15	0.000845	0.0131
regulation of photoreceptor cell differentiation (GO:0046532)	43	3	0.17	+	17.15	0.000845	0.013
negative regulation of Wnt signaling pathway (GO:0030178)	43	3	0.17	+	17.15	0.000845	0.013
epithelial cell migration (GO:0010631)	144	10	0.59	+	17.07	5.04e-10	2.65e-08
photoreceptor cell development (GO:0042461)	101	7	0.41	+	17.04	2.47e-07	8.33e-06
epithelium migration (GO:0090132)	145	10	0.59	+	16.95	5.37e-10	2.81e-08
mushroom body development (GO:0016319)	73	5	0.3	+	16.84	1.53e-05	0.000373
negative regulation of cell differentiation (GO:0045596)	134	9	0.55	+	16.51	5.28e-09	2.38e-07
immune effector process (GO:0002252)	75	5	0.31	+	16.39	1.73e-05	0.000418
morphogenesis of a branching structure (GO:0001763)	60	4	0.24	+	16.39	0.000128	0.00259
neuroblast differentiation (GO:0014016)	45	3	0.18	+	16.39	0.000957	0.0145
branching morphogenesis of an epithelial tube (GO:0048754)	60	4	0.24	+	16.39	0.000128	0.00258
morphogenesis of a branching epithelium (GO:0061138)	60	4	0.24	+	16.39	0.000128	0.00257
negative regulation of catabolic process (GO:0009895)	45	3	0.18	+	16.39	0.000957	0.0145
branching involved in open tracheal system development (GO:0060446)	60	4	0.24	+	16.39	0.000128	0.00257
morphogenesis of a polarized epithelium (GO:0001738)	107	7	0.44	+	16.08	3.58e-07	1.18e-05
glucose homeostasis (GO:0042593)	46	3	0.19	+	16.03	0.00102	0.0153
maintenance of protein location (GO:0045185)	46	3	0.19	+	16.03	0.00102	0.0152
negative regulation of programmed cell death (GO:0043069)	108	7	0.44	+	15.93	3.8e-07	1.24e-05
hemopoiesis (GO:0030097)	78	5	0.32	+	15.76	2.08e-05	0.000497
positive regulation of intracellular signal transduction (GO:1902533)	173	11	0.7	+	15.63	1.52e-10	8.61e-09
stem cell proliferation (GO:0072089)	64	4	0.26	+	15.36	0.000162	0.00316
larval development (GO:0002164)	162	10	0.66	+	15.18	1.49e-09	7.16e-08
positive regulation of cell cycle process (GO:0090068)	49	3	0.2	+	15.05	0.00121	0.0178
defense response to fungus (GO:0050832)	49	3	0.2	+	15.05	0.00121	0.0178
dorsal/ventral pattern formation (GO:0009953)	149	9	0.61	+	14.85	1.27e-08	5.47e-07
sensory organ development (GO:0007423)	464	28	1.89	+	14.84	3.91e-26	2.79e-23
regulation of cell growth (GO:0001558)	83	5	0.34	+	14.81	2.76e-05	0.000646
cell migration (GO:0016477)	268	16	1.09	+	14.68	1.32e-14	1.33e-12
cellular response to endogenous stimulus (GO:0071495)	168	10	0.68	+	14.63	2.08e-09	9.76e-08
muscle structure development (GO:0061061)	219	13	0.89	+	14.59	5.98e-12	4.12e-10
muscle cell differentiation (GO:0042692)	118	7	0.48	+	14.58	6.71e-07	2.09e-05
imaginal disc-derived wing morphogenesis (GO:0007476)	278	16	1.13	+	14.15	2.26e-14	2.14e-12
negative regulation of cell development (GO:0010721)	87	5	0.35	+	14.13	3.42e-05	0.000787
positive regulation of cell cycle (GO:0045787)	70	4	0.28	+	14.05	0.000225	0.00425
axis specification (GO:0009798)	176	10	0.72	+	13.97	3.18e-09	1.49e-07
carbohydrate homeostasis (GO:0033500)	53	3	0.22	+	13.92	0.0015	0.0214
regulation of neuroblast proliferation (GO:1902692)	53	3	0.22	+	13.92	0.0015	0.0214
regulation of autophagy (GO:0010506)	106	6	0.43	+	13.92	5.77e-06	0.000154
embryonic axis specification (GO:0000578)	106	6	0.43	+	13.92	5.77e-06	0.000153
wing disc morphogenesis (GO:0007472)	288	16	1.17	+	13.66	3.81e-14	3.48e-12
dorsal appendage formation (GO:0046843)	54	3	0.22	+	13.66	0.00158	0.0224
cell surface receptor signaling pathway (GO:0007166)	329	18	1.34	+	13.45	9.02e-16	1.11e-13
negative regulation of cell death (GO:0060548)	128	7	0.52	+	13.44	1.13e-06	3.37e-05
nucleic acid-templated transcription (GO:0097659)	183	10	0.74	+	13.43	4.55e-09	2.11e-07
transcription, DNA-templated (GO:0006351)	183	10	0.74	+	13.43	4.55e-09	2.1e-07
negative regulation of developmental process (GO:0051093)	221	12	0.9	+	13.35	1.15e-10	6.69e-09
determination of adult lifespan (GO:0008340)	166	9	0.68	+	13.33	3.09e-08	1.21e-06
imaginal disc-derived appendage morphogenesis (GO:0035114)	334	18	1.36	+	13.25	1.16e-15	1.32e-13
cell population proliferation (GO:0008283)	167	9	0.68	+	13.25	3.25e-08	1.27e-06
RNA biosynthetic process (GO:0032774)	186	10	0.76	+	13.22	5.28e-09	2.39e-07
anterior/posterior pattern specification (GO:0009952)	168	9	0.68	+	13.17	3.41e-08	1.31e-06
appendage morphogenesis (GO:0035107)	337	18	1.37	+	13.13	1.34e-15	1.51e-13
gliogenesis (GO:0042063)	75	4	0.31	+	13.11	0.00029	0.0053
multicellular organism aging (GO:0010259)	169	9	0.69	+	13.09	3.58e-08	1.37e-06
cellular response to hormone stimulus (GO:0032870)	94	5	0.38	+	13.08	4.87e-05	0.00109
ovarian follicle cell migration (GO:0007297)	113	6	0.46	+	13.05	8.2e-06	0.000209
imaginal disc-derived appendage development (GO:0048737)	341	18	1.39	+	12.98	1.64e-15	1.81e-13
regulation of canonical Wnt signaling pathway (GO:0060828)	76	4	0.31	+	12.94	0.000304	0.00554
post-embryonic animal organ morphogenesis (GO:0048563)	399	21	1.62	+	12.94	4.22e-18	7.89e-16
imaginal disc morphogenesis (GO:0007560)	399	21	1.62	+	12.94	4.22e-18	7.7e-16
regulation of cell population proliferation (GO:0042127)	228	12	0.93	+	12.94	1.62e-10	9.02e-09
anterior/posterior axis specification (GO:0009948)	114	6	0.46	+	12.94	8.6e-06	0.000218
post-embryonic appendage morphogenesis (GO:0035120)	325	17	1.32	+	12.86	1.34e-14	1.33e-12
appendage development (GO:0048736)	345	18	1.4	+	12.83	1.99e-15	2.16e-13
post-embryonic animal organ development (GO:0048569)	461	24	1.88	+	12.8	1.06e-20	2.78e-18
negative regulation of neurogenesis (GO:0050768)	77	4	0.31	+	12.77	0.000319	0.00577
aging (GO:0007568)	175	9	0.71	+	12.64	4.77e-08	1.8e-06
cellular response to organic substance (GO:0071310)	253	13	1.03	+	12.63	3.35e-11	2.15e-09
compound eye photoreceptor development (GO:0042051)	78	4	0.32	+	12.61	0.000334	0.00595
cell motility (GO:0048870)	313	16	1.27	+	12.57	1.3e-13	1.1e-11
regulation of apoptotic process (GO:0042981)	196	10	0.8	+	12.54	8.51e-09	3.73e-07
germ-line stem cell population maintenance (GO:0030718)	79	4	0.32	+	12.45	0.00035	0.00617
border follicle cell migration (GO:0007298)	99	5	0.4	+	12.42	6.16e-05	0.00135
immune system process (GO:0002376)	297	15	1.21	+	12.42	1.01e-12	7.81e-11
localization of cell (GO:0051674)	319	16	1.3	+	12.33	1.72e-13	1.43e-11
Ras protein signal transduction (GO:0007265)	80	4	0.33	+	12.29	0.000366	0.00645
stem cell population maintenance (GO:0019827)	100	5	0.41	+	12.29	6.45e-05	0.0014
maintenance of cell number (GO:0098727)	100	5	0.41	+	12.29	6.45e-05	0.0014
mesoderm development (GO:0007498)	100	5	0.41	+	12.29	6.45e-05	0.0014
response to endogenous stimulus (GO:0009719)	201	10	0.82	+	12.23	1.07e-08	4.67e-07
cell fate determination (GO:0001709)	141	7	0.57	+	12.2	2.09e-06	5.91e-05
positive regulation of transcription by RNA polymerase II (GO:0045944)	343	17	1.4	+	12.18	3.12e-14	2.91e-12
wing disc development (GO:0035220)	384	19	1.56	+	12.16	7e-16	8.73e-14
striated muscle cell development (GO:0055002)	61	3	0.25	+	12.09	0.0022	0.0303
regulation of MAPK cascade (GO:0043408)	122	6	0.5	+	12.09	1.25e-05	0.00031
leg disc development (GO:0035218)	102	5	0.41	+	12.05	7.06e-05	0.00152
epithelial tube morphogenesis (GO:0060562)	471	23	1.92	+	12	3.37e-19	7.16e-17
eye photoreceptor cell development (GO:0042462)	82	4	0.33	+	11.99	0.000401	0.00698
anterior/posterior axis specification, embryo (GO:0008595)	103	5	0.42	+	11.93	7.38e-05	0.00158
tripartite regional subdivision (GO:0007351)	103	5	0.42	+	11.93	7.38e-05	0.00157
regulation of stem cell proliferation (GO:0072091)	62	3	0.25	+	11.9	0.0023	0.0315
muscle cell development (GO:0055001)	62	3	0.25	+	11.9	0.0023	0.0315
positive regulation of neuron differentiation (GO:0045666)	83	4	0.34	+	11.85	0.000419	0.00726
striated muscle cell differentiation (GO:0051146)	104	5	0.42	+	11.82	7.71e-05	0.00163
cellular response to organonitrogen compound (GO:0071417)	84	4	0.34	+	11.71	0.000438	0.00757
cellular response to oxygen-containing compound (GO:1901701)	148	7	0.6	+	11.63	2.85e-06	7.9e-05
instar larval or pupal morphogenesis (GO:0048707)	446	21	1.81	+	11.58	3.67e-17	5.76e-15
regulation of neural precursor cell proliferation (GO:2000177)	64	3	0.26	+	11.52	0.00251	0.0342
response to fungus (GO:0009620)	64	3	0.26	+	11.52	0.00251	0.0341
imaginal disc development (GO:0007444)	556	26	2.26	+	11.5	2.01e-21	5.64e-19
programmed cell death involved in cell development (GO:0010623)	86	4	0.35	+	11.43	0.000477	0.00813
positive regulation of neurogenesis (GO:0050769)	108	5	0.44	+	11.38	9.15e-05	0.00191
response to wounding (GO:0009611)	108	5	0.44	+	11.38	9.15e-05	0.0019
eggshell chorion assembly (GO:0007306)	87	4	0.35	+	11.3	0.000497	0.00839
regulation of cellular component size (GO:0032535)	174	8	0.71	+	11.3	6.41e-07	2.01e-05
embryonic pattern specification (GO:0009880)	196	9	0.8	+	11.29	1.21e-07	4.23e-06
post-embryonic animal morphogenesis (GO:0009886)	460	21	1.87	+	11.22	6.68e-17	1.01e-14
regulation of protein kinase activity (GO:0045859)	88	4	0.36	+	11.17	0.000518	0.00871
segmentation (GO:0035282)	221	10	0.9	+	11.12	2.54e-08	1.03e-06
tube morphogenesis (GO:0035239)	511	23	2.08	+	11.07	1.91e-18	3.66e-16
cellular response to nitrogen compound (GO:1901699)	89	4	0.36	+	11.05	0.00054	0.009
regulation of programmed cell death (GO:0043067)	224	10	0.91	+	10.97	2.87e-08	1.15e-06
blastoderm segmentation (GO:0007350)	180	8	0.73	+	10.93	8.2e-07	2.51e-05
metamorphosis (GO:0007552)	473	21	1.92	+	10.91	1.14e-16	1.7e-14
positive regulation of protein phosphorylation (GO:0001934)	113	5	0.46	+	10.88	0.000112	0.00228
regulation of Wnt signaling pathway (GO:0030111)	91	4	0.37	+	10.81	0.000585	0.00959
stem cell division (GO:0017145)	91	4	0.37	+	10.81	0.000585	0.00957
animal organ morphogenesis (GO:0009887)	730	32	2.97	+	10.78	3.48e-26	2.73e-23
regionalization (GO:0003002)	459	20	1.87	+	10.71	1.04e-15	1.22e-13
positive regulation of apoptotic process (GO:0043065)	69	3	0.28	+	10.69	0.00308	0.0411
circadian rhythm (GO:0007623)	138	6	0.56	+	10.69	2.44e-05	0.000578
regulation of kinase activity (GO:0043549)	92	4	0.37	+	10.69	0.000609	0.00989
head development (GO:0060322)	138	6	0.56	+	10.69	2.44e-05	0.000576
brain development (GO:0007420)	116	5	0.47	+	10.6	0.000126	0.00256
maintenance of location (GO:0051235)	70	3	0.28	+	10.54	0.00321	0.0425
negative regulation of multicellular organismal process (GO:0051241)	211	9	0.86	+	10.49	2.2e-07	7.52e-06
rhythmic process (GO:0048511)	141	6	0.57	+	10.46	2.74e-05	0.000643
regulation of neuron differentiation (GO:0045664)	189	8	0.77	+	10.41	1.17e-06	3.47e-05
embryonic morphogenesis (GO:0048598)	237	10	0.96	+	10.37	4.79e-08	1.8e-06
small GTPase mediated signal transduction (GO:0007264)	95	4	0.39	+	10.35	0.000683	0.011
embryo development (GO:0009790)	499	21	2.03	+	10.35	3.22e-16	4.28e-14
pattern specification process (GO:0007389)	499	21	2.03	+	10.35	3.22e-16	4.21e-14
negative regulation of molecular function (GO:0044092)	119	5	0.48	+	10.33	0.000142	0.0028
positive regulation of nervous system development (GO:0051962)	143	6	0.58	+	10.31	2.95e-05	0.000688
post-embryonic development (GO:0009791)	620	26	2.52	+	10.31	2.79e-20	6.63e-18
instar larval or pupal development (GO:0002165)	553	23	2.25	+	10.22	1.02e-17	1.75e-15
positive regulation of phosphorylation (GO:0042327)	121	5	0.49	+	10.16	0.000153	0.00301
positive regulation of growth (GO:0045927)	121	5	0.49	+	10.16	0.000153	0.003
germarium-derived egg chamber formation (GO:0007293)	97	4	0.39	+	10.14	0.000737	0.0117
gland morphogenesis (GO:0022612)	97	4	0.39	+	10.14	0.000737	0.0116
salivary gland morphogenesis (GO:0007435)	97	4	0.39	+	10.14	0.000737	0.0116
long-term memory (GO:0007616)	73	3	0.3	+	10.1	0.00359	0.0465
tube development (GO:0035295)	706	29	2.87	+	10.1	1.22e-22	4.18e-20
positive regulation of cell differentiation (GO:0045597)	171	7	0.7	+	10.06	7.11e-06	0.000184
chorion-containing eggshell formation (GO:0007304)	123	5	0.5	+	9.99	0.000165	0.0032
regulation of antimicrobial humoral response (GO:0002759)	74	3	0.3	+	9.97	0.00373	0.0482
positive regulation of signal transduction (GO:0009967)	372	15	1.51	+	9.91	2.22e-11	1.44e-09
cellular component assembly involved in morphogenesis (GO:0010927)	149	6	0.61	+	9.9	3.69e-05	0.000844
eggshell formation (GO:0030703)	125	5	0.51	+	9.83	0.000177	0.00343
negative regulation of mitotic cell cycle (GO:0045930)	75	3	0.31	+	9.83	0.00386	0.0496
regulation of neurogenesis (GO:0050767)	275	11	1.12	+	9.83	1.6e-08	6.75e-07
regulation of animal organ morphogenesis (GO:2000027)	100	4	0.41	+	9.83	0.000822	0.0128
regulation of intracellular signal transduction (GO:1902531)	326	13	1.33	+	9.8	6.75e-10	3.51e-08
positive regulation of developmental process (GO:0051094)	276	11	1.12	+	9.8	1.66e-08	6.96e-07
response to hormone (GO:0009725)	126	5	0.51	+	9.76	0.000184	0.00354
tissue morphogenesis (GO:0048729)	611	24	2.49	+	9.66	5.56e-18	9.92e-16
positive regulation of response to stimulus (GO:0048584)	484	19	1.97	+	9.65	3.96e-14	3.58e-12
neuron differentiation (GO:0030182)	694	27	2.82	+	9.56	2.55e-20	6.26e-18
morphogenesis of an epithelium (GO:0002009)	593	23	2.41	+	9.54	4.49e-17	6.91e-15
regulation of cell death (GO:0010941)	259	10	1.05	+	9.49	1.07e-07	3.84e-06
response to organonitrogen compound (GO:0010243)	156	6	0.63	+	9.46	4.72e-05	0.00106
open tracheal system development (GO:0007424)	234	9	0.95	+	9.46	5.1e-07	1.64e-05
response to external biotic stimulus (GO:0043207)	391	15	1.59	+	9.43	4.37e-11	2.72e-09
response to other organism (GO:0051707)	391	15	1.59	+	9.43	4.37e-11	2.7e-09
response to biotic stimulus (GO:0009607)	391	15	1.59	+	9.43	4.37e-11	2.68e-09
positive regulation of phosphorus metabolic process (GO:0010562)	131	5	0.53	+	9.38	0.000219	0.00416
positive regulation of phosphate metabolic process (GO:0045937)	131	5	0.53	+	9.38	0.000219	0.00415
response to oxidative stress (GO:0006979)	131	5	0.53	+	9.38	0.000219	0.00414
regulation of transferase activity (GO:0051338)	106	4	0.43	+	9.28	0.00101	0.0153
dorsal closure (GO:0007391)	106	4	0.43	+	9.28	0.00101	0.0153
positive regulation of cell development (GO:0010720)	160	6	0.65	+	9.22	5.41e-05	0.0012
positive regulation of RNA biosynthetic process (GO:1902680)	456	17	1.85	+	9.17	2.6e-12	1.94e-10
positive regulation of transcription, DNA-templated (GO:0045893)	456	17	1.85	+	9.17	2.6e-12	1.93e-10
positive regulation of nucleic acid-templated transcription (GO:1903508)	456	17	1.85	+	9.17	2.6e-12	1.91e-10
positive regulation of cell communication (GO:0010647)	404	15	1.64	+	9.13	6.82e-11	4.02e-09
positive regulation of signaling (GO:0023056)	404	15	1.64	+	9.13	6.82e-11	3.99e-09
respiratory system development (GO:0060541)	243	9	0.99	+	9.11	6.92e-07	2.14e-05
establishment or maintenance of cell polarity (GO:0007163)	216	8	0.88	+	9.11	3.05e-06	8.38e-05
response to nitrogen compound (GO:1901698)	162	6	0.66	+	9.11	5.79e-05	0.00128
cellular response to chemical stimulus (GO:0070887)	354	13	1.44	+	9.03	1.77e-09	8.49e-08
regulation of cell development (GO:0060284)	358	13	1.46	+	8.93	2.02e-09	9.57e-08
regulation of cell differentiation (GO:0045595)	443	16	1.8	+	8.88	2.07e-11	1.35e-09
regulation of anatomical structure size (GO:0090066)	252	9	1.03	+	8.78	9.27e-07	2.8e-05
programmed cell death (GO:0012501)	168	6	0.68	+	8.78	7.03e-05	0.00152
generation of neurons (GO:0048699)	869	31	3.53	+	8.77	1.18e-22	4.22e-20
positive regulation of RNA metabolic process (GO:0051254)	478	17	1.94	+	8.74	5.37e-12	3.73e-10
embryonic development via the syncytial blastoderm (GO:0001700)	170	6	0.69	+	8.68	7.49e-05	0.00159
neurogenesis (GO:0022008)	910	32	3.7	+	8.64	2.54e-23	1.11e-20
positive regulation of nucleobase-containing compound metabolic process (GO:0045935)	489	17	1.99	+	8.55	7.62e-12	5.16e-10
response to organic substance (GO:0010033)	462	16	1.88	+	8.51	3.79e-11	2.4e-09
locomotion (GO:0040011)	613	21	2.49	+	8.42	1.67e-14	1.64e-12
animal organ development (GO:0048513)	1168	40	4.75	+	8.42	2.63e-30	2.06e-26
negative regulation of nervous system development (GO:0051961)	117	4	0.48	+	8.4	0.00144	0.0206
immune response (GO:0006955)	176	6	0.72	+	8.38	9.02e-05	0.00188
protein phosphorylation (GO:0006468)	265	9	1.08	+	8.35	1.39e-06	4.05e-05
defense response (GO:0006952)	354	12	1.44	+	8.33	1.94e-08	8.01e-07
regulation of protein phosphorylation (GO:0001932)	207	7	0.84	+	8.31	2.35e-05	0.00056
columnar/cuboidal epithelial cell differentiation (GO:0002065)	326	11	1.33	+	8.3	8.58e-08	3.12e-06
central nervous system development (GO:0007417)	268	9	1.09	+	8.26	1.52e-06	4.36e-05
regulation of signal transduction (GO:0009966)	718	24	2.92	+	8.22	1.94e-16	2.77e-14
anatomical structure formation involved in morphogenesis (GO:0048646)	539	18	2.19	+	8.21	3.05e-12	2.2e-10
exocrine system development (GO:0035272)	120	4	0.49	+	8.19	0.00158	0.0224
regulation of growth (GO:0040008)	300	10	1.22	+	8.19	3.98e-07	1.3e-05
salivary gland development (GO:0007431)	120	4	0.49	+	8.19	0.00158	0.0224
regulation of cell cycle process (GO:0010564)	181	6	0.74	+	8.15	0.000105	0.00216
cell death (GO:0008219)	181	6	0.74	+	8.15	0.000105	0.00215
positive regulation of macromolecule biosynthetic process (GO:0010557)	513	17	2.09	+	8.15	1.59e-11	1.07e-09
regulation of molecular function (GO:0065009)	423	14	1.72	+	8.14	1.4e-09	6.85e-08
embryo development ending in birth or egg hatching (GO:0009792)	182	6	0.74	+	8.1	0.000108	0.00221
negative regulation of cell communication (GO:0010648)	334	11	1.36	+	8.1	1.09e-07	3.9e-06
negative regulation of signaling (GO:0023057)	335	11	1.36	+	8.07	1.12e-07	3.96e-06
nervous system development (GO:0007399)	1071	35	4.36	+	8.03	6.4e-25	3.59e-22
defense response to other organism (GO:0098542)	337	11	1.37	+	8.02	1.19e-07	4.18e-06
regulation of nervous system development (GO:0051960)	368	12	1.5	+	8.02	2.94e-08	1.17e-06
morphogenesis of embryonic epithelium (GO:0016331)	123	4	0.5	+	7.99	0.00173	0.0242
negative regulation of signal transduction (GO:0009968)	308	10	1.25	+	7.98	5.02e-07	1.62e-05
ovarian follicle cell development (GO:0030707)	309	10	1.26	+	7.96	5.17e-07	1.66e-05
positive regulation of multicellular organismal process (GO:0051240)	279	9	1.13	+	7.93	2.1e-06	5.9e-05
columnar/cuboidal epithelial cell development (GO:0002066)	310	10	1.26	+	7.93	5.32e-07	1.69e-05
regulation of cellular catabolic process (GO:0031329)	190	6	0.77	+	7.76	0.000136	0.00271
positive regulation of molecular function (GO:0044093)	222	7	0.9	+	7.75	3.63e-05	0.000834
epithelium development (GO:0060429)	957	30	3.89	+	7.71	2.95e-20	6.81e-18
cognition (GO:0050890)	160	5	0.65	+	7.68	0.000533	0.00892
learning or memory (GO:0007611)	160	5	0.65	+	7.68	0.000533	0.0089
positive regulation of protein modification process (GO:0031401)	162	5	0.66	+	7.59	0.000563	0.00936
regulation of developmental growth (GO:0048638)	228	7	0.93	+	7.55	4.28e-05	0.000972
positive regulation of cellular biosynthetic process (GO:0031328)	554	17	2.25	+	7.54	5.13e-11	3.12e-09
positive regulation of biosynthetic process (GO:0009891)	554	17	2.25	+	7.54	5.13e-11	3.1e-09
positive regulation of gene expression (GO:0010628)	557	17	2.27	+	7.5	5.57e-11	3.34e-09
neuron development (GO:0048666)	560	17	2.28	+	7.46	6.04e-11	3.59e-09
regulation of phosphorylation (GO:0042325)	231	7	0.94	+	7.45	4.64e-05	0.00105
regulation of immune system process (GO:0002682)	231	7	0.94	+	7.45	4.64e-05	0.00104
epithelial cell differentiation (GO:0030855)	401	12	1.63	+	7.36	7.33e-08	2.69e-06
negative regulation of response to stimulus (GO:0048585)	369	11	1.5	+	7.33	2.88e-07	9.57e-06
regulation of cell communication (GO:0010646)	844	25	3.43	+	7.28	5.61e-16	7.22e-14
regulation of signaling (GO:0023051)	844	25	3.43	+	7.28	5.61e-16	7.1e-14
tissue development (GO:0009888)	1047	31	4.26	+	7.28	2.48e-20	6.29e-18
cellular component morphogenesis (GO:0032989)	642	19	2.61	+	7.28	5.09e-12	3.57e-10
nucleobase-containing compound biosynthetic process (GO:0034654)	372	11	1.51	+	7.27	3.11e-07	1.03e-05
response to radiation (GO:0009314)	170	5	0.69	+	7.23	0.000696	0.0111
regulation of transcription by RNA polymerase II (GO:0006357)	715	21	2.91	+	7.22	3.11e-13	2.49e-11
response to oxygen-containing compound (GO:1901700)	308	9	1.25	+	7.18	4.6e-06	0.000124
epithelial cell development (GO:0002064)	343	10	1.4	+	7.17	1.3e-06	3.84e-05
regulation of response to stimulus (GO:0048583)	927	27	3.77	+	7.16	3.36e-17	5.38e-15
cell morphogenesis involved in differentiation (GO:0000904)	451	13	1.83	+	7.09	2.94e-08	1.17e-06
regulation of developmental process (GO:0050793)	771	22	3.14	+	7.01	1.23e-13	1.06e-11
positive regulation of nitrogen compound metabolic process (GO:0051173)	771	22	3.14	+	7.01	1.23e-13	1.05e-11
regulation of catabolic process (GO:0009894)	213	6	0.87	+	6.93	0.000248	0.00457
positive regulation of cellular metabolic process (GO:0031325)	822	23	3.34	+	6.88	4.16e-14	3.67e-12
dendrite development (GO:0016358)	143	4	0.58	+	6.88	0.00294	0.0392
neuron projection development (GO:0031175)	430	12	1.75	+	6.86	1.53e-07	5.33e-06
axon development (GO:0061564)	324	9	1.32	+	6.83	6.85e-06	0.000178
developmental maturation (GO:0021700)	182	5	0.74	+	6.75	0.000938	0.0143
response to starvation (GO:0042594)	146	4	0.59	+	6.74	0.00316	0.042
positive regulation of macromolecule metabolic process (GO:0010604)	809	22	3.29	+	6.69	3.18e-13	2.53e-11
positive regulation of catalytic activity (GO:0043085)	184	5	0.75	+	6.68	0.000984	0.0149
cell morphogenesis involved in neuron differentiation (GO:0048667)	405	11	1.65	+	6.68	7.07e-07	2.18e-05
organic cyclic compound biosynthetic process (GO:1901362)	479	13	1.95	+	6.67	5.85e-08	2.18e-06
anatomical structure morphogenesis (GO:0009653)	1477	40	6.01	+	6.66	1.85e-26	1.81e-23
positive regulation of metabolic process (GO:0009893)	889	24	3.62	+	6.64	2.02e-14	1.93e-12
movement of cell or subcellular component (GO:0006928)	677	18	2.75	+	6.54	1.19e-10	6.83e-09
regulation of phosphate metabolic process (GO:0019220)	266	7	1.08	+	6.47	0.00011	0.00225
regulation of phosphorus metabolic process (GO:0051174)	266	7	1.08	+	6.47	0.00011	0.00224
regulation of catalytic activity (GO:0050790)	347	9	1.41	+	6.38	1.17e-05	0.000293
regulation of synapse organization (GO:0050807)	155	4	0.63	+	6.34	0.00389	0.0498
regulation of cell cycle (GO:0051726)	311	8	1.27	+	6.32	3.99e-05	0.000911
axonogenesis (GO:0007409)	313	8	1.27	+	6.28	4.17e-05	0.000949
system development (GO:0048731)	1684	43	6.85	+	6.28	3.28e-28	1.29e-24
cell morphogenesis (GO:0000902)	513	13	2.09	+	6.23	1.27e-07	4.45e-06
positive regulation of cellular process (GO:0048522)	1421	36	5.78	+	6.23	4.27e-22	1.4e-19
aromatic compound biosynthetic process (GO:0019438)	436	11	1.77	+	6.2	1.43e-06	4.16e-05
regulation of RNA biosynthetic process (GO:2001141)	1120	28	4.56	+	6.15	3.17e-16	4.44e-14
regulation of transcription, DNA-templated (GO:0006355)	1120	28	4.56	+	6.15	3.17e-16	4.36e-14
cell division (GO:0051301)	240	6	0.98	+	6.15	0.000461	0.00788
regulation of nucleic acid-templated transcription (GO:1903506)	1120	28	4.56	+	6.15	3.17e-16	4.29e-14
regulation of multicellular organismal development (GO:2000026)	604	15	2.46	+	6.11	1.45e-08	6.23e-07
heterocycle biosynthetic process (GO:0018130)	443	11	1.8	+	6.1	1.67e-06	4.75e-05
chemotaxis (GO:0006935)	283	7	1.15	+	6.08	0.00016	0.00313
response to bacterium (GO:0009617)	244	6	0.99	+	6.05	0.000502	0.00846
neuron projection morphogenesis (GO:0048812)	407	10	1.66	+	6.04	5.77e-06	0.000154
plasma membrane bounded cell projection morphogenesis (GO:0120039)	408	10	1.66	+	6.03	5.89e-06	0.000155
cell projection morphogenesis (GO:0048858)	410	10	1.67	+	6	6.14e-06	0.000161
positive regulation of biological process (GO:0048518)	1604	39	6.52	+	5.98	7.15e-24	3.74e-21
regulation of multicellular organismal process (GO:0051239)	788	19	3.21	+	5.93	1.6e-10	9e-09
mitotic cell cycle (GO:0000278)	415	10	1.69	+	5.92	6.82e-06	0.000177
cell part morphogenesis (GO:0032990)	418	10	1.7	+	5.88	7.25e-06	0.000187
cell differentiation (GO:0030154)	1647	39	6.7	+	5.82	1.87e-23	9.17e-21
signal transduction (GO:0007165)	944	22	3.84	+	5.73	6.48e-12	4.43e-10
taxis (GO:0042330)	344	8	1.4	+	5.72	7.98e-05	0.00168
cellular developmental process (GO:0048869)	1689	39	6.87	+	5.68	4.66e-23	1.83e-20
cell development (GO:0048468)	1302	30	5.3	+	5.66	1.35e-16	1.96e-14
regulation of anatomical structure morphogenesis (GO:0022603)	262	6	1.07	+	5.63	0.000724	0.0115
axon guidance (GO:0007411)	265	6	1.08	+	5.57	0.000767	0.012
regulation of cellular macromolecule biosynthetic process (GO:2000112)	1281	29	5.21	+	5.57	9.26e-16	1.12e-13
regulation of macromolecule biosynthetic process (GO:0010556)	1287	29	5.24	+	5.54	1.05e-15	1.21e-13
negative regulation of transcription by RNA polymerase II (GO:0000122)	222	5	0.9	+	5.54	0.00221	0.0303
regulation of RNA metabolic process (GO:0051252)	1246	28	5.07	+	5.52	4.62e-15	4.77e-13
regulation of protein modification process (GO:0031399)	313	7	1.27	+	5.5	0.000292	0.00534
oogenesis (GO:0048477)	584	13	2.38	+	5.47	5.45e-07	1.72e-05
neuron projection guidance (GO:0097485)	274	6	1.11	+	5.38	0.000909	0.0139
regulation of nucleobase-containing compound metabolic process (GO:0019219)	1279	28	5.2	+	5.38	8.88e-15	9.05e-13
intracellular signal transduction (GO:0035556)	366	8	1.49	+	5.37	0.000122	0.00247
regulation of cellular biosynthetic process (GO:0031326)	1334	29	5.43	+	5.34	2.65e-15	2.81e-13
negative regulation of cellular process (GO:0048523)	1242	27	5.05	+	5.34	4.1e-14	3.66e-12
regulation of biosynthetic process (GO:0009889)	1338	29	5.44	+	5.33	2.87e-15	3e-13
response to external stimulus (GO:0009605)	927	20	3.77	+	5.3	3.14e-10	1.71e-08
regulation of cellular component organization (GO:0051128)	793	17	3.23	+	5.27	1.08e-08	4.69e-07
regulation of response to stress (GO:0080134)	286	6	1.16	+	5.16	0.00113	0.0167
actin cytoskeleton organization (GO:0030036)	241	5	0.98	+	5.1	0.00313	0.0416
phosphorylation (GO:0016310)	439	9	1.79	+	5.04	7.12e-05	0.00153
female gamete generation (GO:0007292)	639	13	2.6	+	5	1.47e-06	4.26e-05
regulation of gene expression (GO:0010468)	1527	31	6.21	+	4.99	1.02e-15	1.22e-13
negative regulation of biological process (GO:0048519)	1435	29	5.84	+	4.97	1.74e-14	1.69e-12
regulation of nitrogen compound metabolic process (GO:0051171)	1791	36	7.29	+	4.94	8.95e-19	1.85e-16
response to chemical (GO:0042221)	1098	22	4.47	+	4.93	1.18e-10	6.79e-09
signaling (GO:0023052)	1149	23	4.67	+	4.92	3.77e-11	2.4e-09
regulation of cellular metabolic process (GO:0031323)	1912	38	7.78	+	4.89	5.44e-20	1.22e-17
regulation of primary metabolic process (GO:0080090)	1814	36	7.38	+	4.88	1.36e-18	2.67e-16
plasma membrane bounded cell projection organization (GO:0120036)	607	12	2.47	+	4.86	5.34e-06	0.000143
cell communication (GO:0007154)	1220	24	4.96	+	4.84	1.66e-11	1.11e-09
multicellular organism development (GO:0007275)	2292	45	9.32	+	4.83	2.71e-25	1.64e-22
germ cell development (GO:0007281)	715	14	2.91	+	4.81	8.35e-07	2.55e-05
cell projection organization (GO:0030030)	619	12	2.52	+	4.77	6.5e-06	0.000169
behavior (GO:0007610)	516	10	2.1	+	4.76	4.3e-05	0.000972
regulation of metabolic process (GO:0019222)	2101	40	8.55	+	4.68	9.27e-21	2.51e-18
negative regulation of RNA biosynthetic process (GO:1902679)	368	7	1.5	+	4.68	0.000755	0.0119
negative regulation of transcription, DNA-templated (GO:0045892)	368	7	1.5	+	4.68	0.000755	0.0119
negative regulation of nucleic acid-templated transcription (GO:1903507)	368	7	1.5	+	4.68	0.000755	0.0118
regulation of macromolecule metabolic process (GO:0060255)	1949	37	7.93	+	4.67	1.27e-18	2.56e-16
multi-organism process (GO:0051704)	1389	26	5.65	+	4.6	4.67e-12	3.34e-10
negative regulation of macromolecule biosynthetic process (GO:0010558)	435	8	1.77	+	4.52	0.000385	0.00675
negative regulation of cellular macromolecule biosynthetic process (GO:2000113)	435	8	1.77	+	4.52	0.000385	0.00674
negative regulation of cellular metabolic process (GO:0031324)	653	12	2.66	+	4.52	1.11e-05	0.000277
negative regulation of RNA metabolic process (GO:0051253)	386	7	1.57	+	4.46	0.000993	0.015
developmental process involved in reproduction (GO:0003006)	890	16	3.62	+	4.42	3.52e-07	1.16e-05
response to stress (GO:0006950)	1116	20	4.54	+	4.41	7.48e-09	3.3e-07
negative regulation of cellular biosynthetic process (GO:0031327)	450	8	1.83	+	4.37	0.00048	0.00817
negative regulation of biosynthetic process (GO:0009890)	450	8	1.83	+	4.37	0.00048	0.00815
gamete generation (GO:0007276)	917	16	3.73	+	4.29	5.23e-07	1.67e-05
negative regulation of nucleobase-containing compound metabolic process (GO:0045934)	402	7	1.64	+	4.28	0.00125	0.0181
regulation of organelle organization (GO:0033043)	411	7	1.67	+	4.19	0.00142	0.0204
anatomical structure development (GO:0048856)	2646	45	10.76	+	4.18	1.17e-22	4.38e-20
response to abiotic stimulus (GO:0009628)	416	7	1.69	+	4.14	0.00152	0.0216
cellular response to stimulus (GO:0051716)	1437	24	5.85	+	4.11	4.8e-10	2.55e-08
cellular process involved in reproduction in multicellular organism (GO:0022412)	851	14	3.46	+	4.04	6.24e-06	0.000163
developmental process (GO:0032502)	2765	45	11.25	+	4	7.43e-22	2.24e-19
cell cycle (GO:0007049)	621	10	2.53	+	3.96	0.000194	0.00374
negative regulation of gene expression (GO:0010629)	563	9	2.29	+	3.93	0.000444	0.00765
multicellular organismal reproductive process (GO:0048609)	1040	16	4.23	+	3.78	2.7e-06	7.54e-05
negative regulation of metabolic process (GO:0009892)	780	12	3.17	+	3.78	6.22e-05	0.00136
multi-organism reproductive process (GO:0044703)	1046	16	4.25	+	3.76	2.91e-06	8.03e-05
sexual reproduction (GO:0019953)	1046	16	4.25	+	3.76	2.91e-06	8e-05
regulation of protein metabolic process (GO:0051246)	590	9	2.4	+	3.75	0.000621	0.0101
negative regulation of nitrogen compound metabolic process (GO:0051172)	596	9	2.42	+	3.71	0.000667	0.0107
cellular nitrogen compound biosynthetic process (GO:0044271)	750	11	3.05	+	3.61	0.0002	0.00383
homeostatic process (GO:0042592)	479	7	1.95	+	3.59	0.00332	0.0436
reproductive process (GO:0022414)	1178	17	4.79	+	3.55	2.85e-06	7.93e-05
regulation of biological quality (GO:0065008)	1328	19	5.4	+	3.52	6.77e-07	2.1e-05
cytoskeleton organization (GO:0007010)	560	8	2.28	+	3.51	0.00193	0.0267
regulation of cellular protein metabolic process (GO:0032268)	563	8	2.29	+	3.49	0.00199	0.0275
cellular macromolecule biosynthetic process (GO:0034645)	775	11	3.15	+	3.49	0.000265	0.00487
regulation of cellular process (GO:0050794)	3525	50	14.34	+	3.49	1.91e-23	8.83e-21
macromolecule biosynthetic process (GO:0009059)	797	11	3.24	+	3.39	0.000336	0.00597
negative regulation of macromolecule metabolic process (GO:0010605)	730	10	2.97	+	3.37	0.000689	0.011
response to stimulus (GO:0050896)	2520	34	10.25	+	3.32	2.84e-12	2.06e-10
RNA metabolic process (GO:0016070)	825	11	3.36	+	3.28	0.00045	0.00772
regulation of biological process (GO:0050789)	3826	51	15.56	+	3.28	4.27e-23	1.77e-20
multicellular organismal process (GO:0032501)	3466	45	14.1	+	3.19	8.9e-18	1.55e-15
cellular component organization (GO:0016043)	2593	33	10.55	+	3.13	4.14e-11	2.6e-09
multicellular organism reproduction (GO:0032504)	1261	16	5.13	+	3.12	3.02e-05	0.000702
phosphate-containing compound metabolic process (GO:0006796)	871	11	3.54	+	3.1	0.000705	0.0112
phosphorus metabolic process (GO:0006793)	890	11	3.62	+	3.04	0.000842	0.0131
reproduction (GO:0000003)	1396	17	5.68	+	2.99	2.67e-05	0.000629
biological regulation (GO:0065007)	4290	52	17.45	+	2.98	4.88e-22	1.53e-19
cellular component organization or biogenesis (GO:0071840)	2729	33	11.1	+	2.97	1.69e-10	9.35e-09
protein modification process (GO:0036211)	1097	13	4.46	+	2.91	0.00039	0.00682
cellular protein modification process (GO:0006464)	1097	13	4.46	+	2.91	0.00039	0.00681
nucleic acid metabolic process (GO:0090304)	1074	12	4.37	+	2.75	0.00114	0.0168
cellular component assembly (GO:0022607)	991	11	4.03	+	2.73	0.00199	0.0275
cellular biosynthetic process (GO:0044249)	1267	14	5.15	+	2.72	0.000451	0.00774
gene expression (GO:0010467)	1090	12	4.43	+	2.71	0.00129	0.0186
macromolecule modification (GO:0043412)	1193	13	4.85	+	2.68	0.00086	0.0132
cellular macromolecule metabolic process (GO:0044260)	2207	24	8.98	+	2.67	1.89e-06	5.36e-05
localization (GO:0051179)	2146	23	8.73	+	2.63	4.53e-06	0.000124
biosynthetic process (GO:0009058)	1335	14	5.43	+	2.58	0.00076	0.0119
organic substance biosynthetic process (GO:1901576)	1287	13	5.24	+	2.48	0.00172	0.0241
organelle organization (GO:0006996)	1699	15	6.91	+	2.17	0.0033	0.0434
macromolecule metabolic process (GO:0043170)	3242	26	13.19	+	1.97	0.000198	0.0038
cellular process (GO:0009987)	6618	52	26.92	+	1.93	1.02e-12	7.81e-11
cellular metabolic process (GO:0044237)	3893	28	15.84	+	1.77	0.000857	0.0132
primary metabolic process (GO:0044238)	3939	28	16.02	+	1.75	0.000909	0.0139
organic substance metabolic process (GO:0071704)	4283	28	17.42	+	1.61	0.00352	0.0461
biological_process (GO:0008150)	11147	56	45.34	+	1.24	1.7e-05	0.000411
Unclassified (UNCLASSIFIED)	2620	0	10.66	-	< 0.01	1.7e-05	0.000412

## Sheet: D. human ALK modifiers
Modifing allele from DAlk-screen	Stock or reference	Observed modification in sevEP> human ALK genetic background				Color coding key for Table S1D:
						S = suppression of the sevEP>hAlk gain of function phenotype
						E = enhancer of the sevEP>hAlk gain of function phenotype
		sevEPGal4/+; hAlk[F1174L]/+	sevEPGal4/+; hALK, hALKAL1/+	sevEPGal4/+; NPM1::hALK/+		No = no modification of the sevEP>hAlk gain of function observed
14-3-3-e[S-696]	6565	S	S	S
14-3-3z[P1188]	9402	S	S	S
alph[S-331]	59009	No	S	No
Asx[Xen-72-3]	2290	S	S	S
ave[CC9-36B]	Wolfstetter et al., 2017	No	No	No
bun[KG07772]	14655	S	No	No
cnk[K16314]	11175	No	No	No
cnk[DY2H]	Wolfstetter et al., 2017	No	No	No
Cul2[02074]	11176	S	S	S
CycA[C8LR1]	6627	S	S	No
Dl[X]	4209	S	S	S
Duox[KG07745]	16468	S	S	S
E2f1[rM729]	34054	S	S	S
EcR[Q50st]	4895	E	E	E
exex[KK30]	9930	No	No	No
eya[cliIID]	3280	S	S	S
eyg[1]	503	S	S	S
foxo[D94]	42220	No	No	No
jeb[TM.3xOLLAS]	this work	No	No	No
ksr[S-627]	5683	S	S	S
lilli[A17-2]	5726	S	S	S
Mapmodulin[GD11765]	v49385	S	S	S
Mask[EY13048]	20853	No	No	No
Mesr3[EP2221]	17034	No	No	No
msk[5]	23879	S	S	S
nmo[P1]	27897	S	S	No
Nhe2[KG03334]	14088	No	No	No
Pi3K92E[A]	25900	No	No	No
pll[7]	3112	S	S	S
pnt[D88]	861	S	S	S
Ras85D[06677]	11694	S	S	S
Ras85D[e1B]	5689	S	S	S
Ret[MI07200]	43099	No	No	No
Df(2R)rl10a	742	S	S	S
so[3]	8874	S	S	S
Sos[34Ea-7]	30476	S	S	S
spen[14O1]	5808	No	No	No
S[IIN]	2772	S	S	S
Stat92E[06346]	11681	S	S	S
step[k08110]	10770	S	S	No
Taf6[f06930]	19025	S	S	S
Tafl2L[KG00946]	14393	No	No	No
TfIIA-L[d08487]	19296	S	S	S
TFIIA-S[E73]	5436	S	S	S
TFIIEa[e01382]	17949	S	S	S
Thor[2]	9559	No	No	No
tll[1]	3310	S	S	S
Df[3L]Exel6135 / wnd[Exel6135]	7614	S	S	No
P{XP}d00622 / wnd[d00622]	d00622	S	S	No
UAS-wnd.C	51642	S	S	S
wts[3-17]	7052	S	S	S
